# Supplementary material for: 5-Cyclo­hexyl-2-(4-fluoro­phen­yl)-3-isopropyl­sulfonyl-1-benzofuran
Source: Acta Crystallogr Sect E Struct Rep Online. 2011 Mar 31;67(Pt 4):o1001. doi: 10.1107/S160053681101097X (PMC3099937; doi:10.1107/S160053681101097X)
Supplement: Supplementary file 2 [file e-67-o1001-Isup2.hkl]

# 
# h,k,l, Fc-squared, Fo-squared, sigma(Fo-squared) and status flag 
# 
data_I
_shelx_title ' 1076 IN P2(1)/C' 
_shelx_refln_list_code          4 
_shelx_F_calc_maximum      271.49 
_exptl_crystal_F_000       848.00 
_reflns_d_resolution_high  0.7702 
 
loop_ 
 _symmetry_equiv_pos_as_xyz 
 'x, y, z' 
 '-x, y+1/2, -z+1/2' 
 '-x, -y, -z' 
 'x, -y-1/2, z-1/2' 
 
_cell_length_a    16.2065 
_cell_length_b     8.4993 
_cell_length_c    15.4031 
_cell_angle_alpha  90.000 
_cell_angle_beta  110.411 
_cell_angle_gamma  90.000 
 
_shelx_F_squared_multiplier     1.000 
 
loop_ 
 _refln_index_h 
 _refln_index_k 
 _refln_index_l 
 _refln_F_squared_calc 
 _refln_F_squared_meas 
 _refln_F_squared_sigma 
 _refln_observed_status 
   1   0   0        0.34        0.82      0.29 o 
   2   0   0      810.64      871.20     10.10 o 
   3   0   0     1296.12     1259.80     14.63 o 
   4   0   0      158.35      159.11      2.75 o 
   5   0   0      146.22      199.15      6.40 o 
   6   0   0      239.44      316.51      5.64 o 
   7   0   0      808.28      737.17     11.39 o 
   8   0   0       91.07      147.20      3.86 o 
   9   0   0       85.52      107.49      3.47 o 
  10   0   0      120.74      114.45      3.75 o 
  11   0   0      768.18      729.21     12.60 o 
  12   0   0      178.65      175.99      5.25 o 
  13   0   0      185.81      186.31      6.24 o 
  14   0   0      626.12      667.29     16.28 o 
  15   0   0      346.87      355.75     12.58 o 
  16   0   0      443.81      427.02     14.62 o 
  17   0   0       14.02       13.11      3.56 o 
  18   0   0      526.57      571.52     18.66 o 
  19   0   0      103.66      116.46     14.48 o 
   1   1   0      572.81      651.77      5.76 o 
   2   1   0       20.28       28.59      0.60 o 
   3   1   0      248.10      233.95      2.49 o 
   4   1   0     1939.73     1897.43     15.32 o 
   5   1   0        2.61        1.44      0.34 o 
   6   1   0      302.21      320.69      3.78 o 
   7   1   0       76.96      101.10      1.97 o 
   8   1   0       44.30       59.19      1.68 o 
   9   1   0      114.21      114.90      2.51 o 
  10   1   0        1.53       -0.22      0.62 o 
  11   1   0      101.20       84.57      2.44 o 
  12   1   0      285.82      283.95      5.37 o 
  13   1   0       45.30       44.31      2.42 o 
  14   1   0      334.24      327.14      6.74 o 
  15   1   0       73.41       69.93      3.61 o 
  16   1   0       21.92       17.17      3.79 o 
  17   1   0      137.05      133.72      5.84 o 
  18   1   0       15.78       17.36      3.01 o 
  19   1   0        0.06        0.40      2.66 o 
   0   2   0    73704.75    60157.12    838.74 o 
   1   2   0     1483.58     1396.84     13.48 o 
   2   2   0     1086.81      958.26      8.33 o 
   3   2   0     3297.41     3293.97     31.65 o 
   4   2   0       27.73       31.62      0.97 o 
   5   2   0        0.43        0.61      0.32 o 
   6   2   0      403.12      451.09      4.78 o 
   7   2   0       14.53       11.14      0.67 o 
   8   2   0      565.01      491.44      5.30 o 
   9   2   0      180.10      178.48      3.00 o 
  10   2   0      206.99      209.48      3.95 o 
  11   2   0      624.02      621.43      8.77 o 
  12   2   0      370.96      356.02      6.51 o 
  13   2   0       16.73       17.26      1.82 o 
  14   2   0      370.27      375.52      8.74 o 
  15   2   0       76.17       72.23      3.33 o 
  16   2   0      104.03      107.61      4.76 o 
  17   2   0        0.23        1.60      2.05 o 
  18   2   0      197.55      180.13      6.70 o 
  19   2   0       31.71       25.82      3.76 o 
   1   3   0      207.42      177.02      3.58 o 
   2   3   0     2202.49     2289.49     24.64 o 
   3   3   0     4625.38     4830.83     48.20 o 
   4   3   0     8291.01     8202.30     80.63 o 
   5   3   0      252.66      291.71      4.14 o 
   6   3   0      141.87      111.81      2.23 o 
   7   3   0      371.58      342.93      5.13 o 
   8   3   0       23.42       23.60      1.29 o 
   9   3   0       38.40       36.65      1.82 o 
  10   3   0       39.99       38.30      1.57 o 
  11   3   0      476.34      442.14      7.86 o 
  12   3   0      676.58      659.46     10.73 o 
  13   3   0       30.57       28.58      2.33 o 
  14   3   0      548.24      546.88      9.98 o 
  15   3   0       39.86       34.04      2.70 o 
  16   3   0      142.06      143.18      5.15 o 
  17   3   0       32.13       15.44      3.19 o 
  18   3   0       52.79       65.18      7.06 o 
   0   4   0     1296.42     1280.29     24.45 o 
   1   4   0      807.39      799.97     10.80 o 
   2   4   0     3997.48     4026.14     47.64 o 
   3   4   0     4072.97     4236.35     41.00 o 
   4   4   0      277.44      295.92      4.73 o 
   5   4   0      318.47      428.56      6.37 o 
   6   4   0      117.15      126.14      2.83 o 
   7   4   0        0.46        0.46      0.72 o 
   8   4   0        8.90       10.83      1.34 o 
   9   4   0       74.41       73.28      3.16 o 
  10   4   0       10.54       11.01      2.07 o 
  11   4   0        0.87        1.51      1.54 o 
  12   4   0       53.49       56.24      4.20 o 
  13   4   0        4.21        3.07      2.09 o 
  14   4   0       86.06      106.67      5.98 o 
  15   4   0        3.80        6.90      2.72 o 
  16   4   0       34.91       28.77      4.36 o 
  17   4   0       67.88       63.54      5.34 o 
  18   4   0        9.47       11.05      4.18 o 
   1   5   0     2052.85     2105.00     24.21 o 
   2   5   0      741.06      689.08     10.17 o 
   3   5   0     2245.74     2198.74     23.44 o 
   4   5   0     1871.09     1950.31     21.25 o 
   5   5   0      395.02      411.53      6.62 o 
   6   5   0      235.70      206.79      4.28 o 
   7   5   0     1939.25     1855.79     24.40 o 
   8   5   0       71.65       73.33      3.47 o 
   9   5   0      292.21      281.82      7.07 o 
  10   5   0        0.38       -0.84      1.41 o 
  11   5   0      358.03      344.47      8.54 o 
  12   5   0      335.57      338.02      8.74 o 
  13   5   0        0.02       -1.84      1.92 o 
  14   5   0      131.72      137.78      6.47 o 
  15   5   0       42.72       41.19      4.23 o 
  16   5   0      283.61      304.25     10.06 o 
  17   5   0       36.30       48.33      6.65 o 
   0   6   0      346.51      609.78     15.36 o 
   1   6   0       65.87       59.21      2.45 o 
   2   6   0      193.55      224.68      5.24 o 
   3   6   0      224.78      214.85      3.70 o 
   4   6   0       24.99       31.13      1.64 o 
   5   6   0      391.61      366.42      8.26 o 
   6   6   0      105.28      113.08      3.80 o 
   7   6   0      554.77      587.11     11.08 o 
   8   6   0     1096.00     1029.25     16.99 o 
   9   6   0       42.55       46.68      3.32 o 
  10   6   0      727.74      715.75     13.76 o 
  11   6   0       17.61       14.58      2.40 o 
  12   6   0        1.59        4.58      2.08 o 
  13   6   0        0.09       -0.69      2.08 o 
  14   6   0       77.58       96.14      6.39 o 
  15   6   0        3.72        0.59      3.41 o 
  16   6   0       31.37       24.10      5.19 o 
   1   7   0       76.81       87.52      3.21 o 
   2   7   0      187.52      180.32      4.74 o 
   3   7   0      268.06      258.44      5.29 o 
   4   7   0      126.89      123.33      3.85 o 
   5   7   0      176.19      176.38      4.88 o 
   6   7   0        0.01        0.45      1.38 o 
   7   7   0      103.40       99.46      4.34 o 
   8   7   0       42.32       42.27      3.33 o 
   9   7   0        7.75        4.19      1.86 o 
  10   7   0        8.67       13.55      2.67 o 
  11   7   0      305.77      293.59      9.28 o 
  12   7   0        0.33       -0.65      2.18 o 
  13   7   0       21.91       22.46      4.07 o 
  14   7   0       11.14       12.78      3.96 o 
  15   7   0       70.13       74.18     10.81 o 
   0   8   0        0.11       11.22      4.94 o 
   1   8   0      364.20      371.20      7.11 o 
   2   8   0       18.49       16.60      1.80 o 
   3   8   0       43.52       42.88      1.76 o 
   4   8   0       84.66       93.94      3.68 o 
   5   8   0      464.29      490.28     10.04 o 
   6   8   0       90.48       90.45      4.77 o 
   7   8   0      279.49      293.84      8.43 o 
   8   8   0      479.51      468.61     11.46 o 
   9   8   0       10.67       13.64      2.75 o 
  10   8   0      802.48      757.28     16.96 o 
  11   8   0       26.34       27.87      3.84 o 
  12   8   0       65.32       74.35      6.13 o 
  13   8   0       59.31       47.25      7.70 o 
   1   9   0        0.64       -1.24      1.67 o 
   2   9   0       45.58       53.43      5.13 o 
   3   9   0       58.23       63.42      3.44 o 
   4   9   0      103.33      109.10      5.29 o 
   5   9   0        8.81        7.10      2.12 o 
   6   9   0       94.19      109.42      5.59 o 
   7   9   0       51.03       57.94      4.14 o 
   8   9   0       30.28       37.95      3.84 o 
   9   9   0       16.42       25.17      3.59 o 
  10   9   0        1.07        0.38      2.66 o 
  11   9   0       19.23        4.42      4.57 o 
   0  10   0       47.42       50.87      9.40 o 
   1  10   0        9.96       14.41      4.60 o 
   2  10   0        0.14       -0.75      2.38 o 
   3  10   0       35.28       21.38      2.62 o 
   4  10   0        0.98        1.87      2.09 o 
   5  10   0      104.26       99.81      5.08 o 
   6  10   0        0.13       -1.09      2.09 o 
   7  10   0       40.95       41.54      3.87 o 
   8  10   0       38.39       42.99      5.11 o 
   1  11   0       55.98       50.18     18.01 o 
 -19   1   1      278.28      350.36     12.26 o 
 -18   1   1      140.59      154.70      8.39 o 
 -17   1   1        0.29       -0.81      1.68 o 
 -16   1   1      294.15      292.73      7.66 o 
 -15   1   1       25.29       25.71      2.55 o 
 -14   1   1      177.03      161.89      4.41 o 
 -13   1   1      837.29      773.26     12.15 o 
 -12   1   1      109.81      128.14      3.40 o 
 -11   1   1       36.35       45.36      1.99 o 
 -10   1   1      458.54      457.49      6.10 o 
  -9   1   1      116.90      169.63      3.04 o 
  -8   1   1      136.09      164.43      2.85 o 
  -7   1   1       76.08       72.50      1.70 o 
  -6   1   1       24.36       14.62      0.76 o 
  -5   1   1        2.04        4.16      0.43 o 
  -4   1   1     4657.86     4596.69     39.41 o 
  -3   1   1     5837.08     5773.18     46.30 o 
  -2   1   1       75.73       87.21      1.19 o 
  -1   1   1     7754.38     7546.16     82.50 o 
   0   1   1      598.03      556.26      4.82 o 
   1   1   1    12468.54    11061.72    186.15 o 
   2   1   1    21055.09    17618.52    193.65 o 
   3   1   1      452.09      450.51      4.34 o 
   4   1   1     1250.90     1191.75     10.98 o 
   5   1   1     1875.88     1990.77     17.92 o 
   6   1   1     1518.71     1808.99     16.59 o 
   7   1   1      138.61      195.35      3.20 o 
   8   1   1       15.42       15.48      1.02 o 
   9   1   1      164.61      128.72      2.71 o 
  10   1   1       56.33       52.12      1.88 o 
  11   1   1       47.64       44.89      2.24 o 
  12   1   1      287.21      272.53      6.28 o 
  13   1   1     1610.43     1641.06     20.73 o 
  14   1   1      117.67      121.79      4.06 o 
  15   1   1      169.41      163.25      5.55 o 
  16   1   1       39.62       40.03      3.59 o 
  17   1   1      607.68      653.54     14.27 o 
  18   1   1      121.10      116.20      5.81 o 
  19   1   1      101.62      127.05      6.99 o 
 -19   2   1        1.19        1.54      2.59 o 
 -18   2   1      105.41      103.79      5.95 o 
 -17   2   1      309.56      301.24      7.93 o 
 -16   2   1       44.71       43.48      3.65 o 
 -15   2   1     2347.11     2243.12     27.58 o 
 -14   2   1       31.04       23.56      2.14 o 
 -13   2   1        1.70        3.93      1.46 o 
 -12   2   1      425.59      402.58      6.67 o 
 -11   2   1      175.68      169.28      3.78 o 
 -10   2   1       43.24       37.66      1.97 o 
  -9   2   1       10.48       13.69      0.94 o 
  -8   2   1        3.66        4.39      0.60 o 
  -7   2   1      141.49      101.70      2.32 o 
  -6   2   1      209.66      230.58      3.42 o 
  -5   2   1      263.56      314.89      4.44 o 
  -4   2   1       37.18       55.93      1.53 o 
  -3   2   1       20.57       18.66      0.75 o 
  -2   2   1      615.84      557.38      5.44 o 
  -1   2   1     5224.55     5233.88     47.69 o 
   0   2   1     5880.53     5895.29     53.55 o 
   1   2   1    31603.28    27827.77    316.16 o 
   2   2   1    17442.45    16107.52    235.48 o 
   3   2   1     1450.49     1567.58     15.70 o 
   4   2   1     1065.73     1089.59     13.32 o 
   5   2   1     1273.88     1357.63     13.99 o 
   6   2   1       38.95       37.16      1.22 o 
   7   2   1        3.38        2.00      0.49 o 
   8   2   1      238.57      238.58      3.61 o 
   9   2   1        7.50       11.01      0.91 o 
  10   2   1       31.84       33.47      1.69 o 
  11   2   1      717.40      621.58      9.45 o 
  12   2   1        9.73        8.73      1.51 o 
  13   2   1      794.17      800.28     11.89 o 
  14   2   1      455.18      478.99      8.53 o 
  15   2   1      235.21      232.53      5.75 o 
  16   2   1      134.57      146.88      5.65 o 
  17   2   1       69.99       64.95      6.04 o 
  18   2   1       18.01       14.91      3.03 o 
 -19   3   1       18.09       13.07      5.81 o 
 -18   3   1      200.31      219.68      8.16 o 
 -17   3   1       12.51       20.58      2.91 o 
 -16   3   1      118.23      127.12      4.76 o 
 -15   3   1       26.20       24.05      2.45 o 
 -14   3   1       16.09       14.60      2.07 o 
 -13   3   1        0.95        2.47      1.43 o 
 -12   3   1       24.08       25.72      2.06 o 
 -11   3   1       11.15        9.88      1.34 o 
 -10   3   1      521.85      533.35      7.39 o 
  -9   3   1        2.10       -0.31      0.84 o 
  -8   3   1      841.97      795.74     10.73 o 
  -7   3   1      131.88      172.28      3.31 o 
  -6   3   1     1242.56     1305.26     13.79 o 
  -5   3   1       20.01       27.41      1.30 o 
  -4   3   1     1999.93     1971.71     20.74 o 
  -3   3   1      336.82      356.30      6.04 o 
  -2   3   1       84.75       78.39      1.83 o 
  -1   3   1       98.98       80.55      2.06 o 
   0   3   1     1182.25     1396.00     15.85 o 
   1   3   1     1408.54     1558.64     24.70 o 
   2   3   1     1683.63     1826.71     18.88 o 
   3   3   1      335.08      272.01      4.20 o 
   4   3   1     3555.61     3508.12     37.12 o 
   5   3   1      477.28      520.17      6.18 o 
   6   3   1      158.65      207.92      3.82 o 
   7   3   1      488.00      469.90      7.65 o 
   8   3   1     1334.17     1407.76     18.55 o 
   9   3   1        1.05        1.69      1.01 o 
  10   3   1      344.79      350.98      6.25 o 
  11   3   1      162.89      162.59      4.18 o 
  12   3   1        0.01       -1.24      1.24 o 
  13   3   1      336.87      355.77      7.43 o 
  14   3   1       26.52       29.12      1.99 o 
  15   3   1        0.52       -1.11      1.60 o 
  16   3   1       29.79       22.08      2.64 o 
  17   3   1       90.74       95.75      5.16 o 
  18   3   1        1.29       -0.35      3.41 o 
 -18   4   1       12.60       10.38      3.60 o 
 -17   4   1      354.54      394.32     10.45 o 
 -16   4   1       26.50       31.75      3.52 o 
 -15   4   1      484.98      487.27     12.16 o 
 -14   4   1       32.37       29.79      3.35 o 
 -13   4   1       26.59       32.59      3.66 o 
 -12   4   1      131.98      149.56      7.34 o 
 -11   4   1        1.85        4.62      1.71 o 
 -10   4   1      225.46      217.80      5.48 o 
  -9   4   1      723.20      744.21     12.55 o 
  -8   4   1      120.64      114.41      3.32 o 
  -7   4   1     2895.07     2712.43     27.20 o 
  -6   4   1      526.48      592.08      8.30 o 
  -5   4   1       68.57       66.75      2.02 o 
  -4   4   1       54.12       46.11      1.63 o 
  -3   4   1       84.16       70.04      1.70 o 
  -2   4   1       10.49        6.19      0.82 o 
  -1   4   1        3.02       14.61      1.20 o 
   0   4   1      769.84      878.46     11.11 o 
   1   4   1     3938.27     3966.70     44.43 o 
   2   4   1      273.08      352.31      4.79 o 
   3   4   1     3722.75     3722.50     37.73 o 
   4   4   1        4.31        6.79      0.77 o 
   5   4   1     1677.83     1734.23     18.92 o 
   6   4   1     1556.84     1585.86     15.96 o 
   7   4   1       41.62       46.46      2.15 o 
   8   4   1     1541.78     1543.55     21.90 o 
   9   4   1     1130.95     1094.33     18.43 o 
  10   4   1        0.56       -1.08      1.35 o 
  11   4   1      976.46      901.32     16.75 o 
  12   4   1      138.70      123.57      5.50 o 
  13   4   1      351.09      334.03     10.02 o 
  14   4   1      277.70      281.37      9.41 o 
  15   4   1        1.65        4.73      2.65 o 
  16   4   1        2.37        1.58      2.72 o 
  17   4   1        9.68        8.34      3.22 o 
 -17   5   1        0.16       -0.32      3.27 o 
 -16   5   1       54.70       54.08      5.52 o 
 -15   5   1       34.21       31.77      3.86 o 
 -14   5   1        4.52        2.70      2.22 o 
 -13   5   1      310.25      322.22     10.34 o 
 -12   5   1       63.82       62.64      4.27 o 
 -11   5   1      325.27      295.71      9.08 o 
 -10   5   1      304.20      245.68      6.78 o 
  -9   5   1      184.88      184.35      6.36 o 
  -8   5   1        3.14        1.83      1.12 o 
  -7   5   1      344.76      348.02      6.89 o 
  -6   5   1      104.13      114.74      3.34 o 
  -5   5   1        1.06        0.30      0.76 o 
  -4   5   1      358.22      371.12      5.51 o 
  -3   5   1       45.12       37.35      1.28 o 
  -2   5   1      124.62      119.95      3.33 o 
  -1   5   1      336.35      330.80      5.78 o 
   0   5   1       75.24       68.67      2.46 o 
   1   5   1       25.28       17.31      1.58 o 
   2   5   1       37.07       42.82      2.00 o 
   3   5   1      192.51      214.74      4.10 o 
   4   5   1      416.44      422.67      6.06 o 
   5   5   1     1516.33     1476.22     18.84 o 
   6   5   1        4.28        2.92      0.93 o 
   7   5   1       25.84       20.56      2.40 o 
   8   5   1       18.82       21.86      2.28 o 
   9   5   1      364.86      375.46      8.47 o 
  10   5   1      110.79       92.19      4.30 o 
  11   5   1       58.26       46.42      3.46 o 
  12   5   1       17.98       20.74      2.66 o 
  13   5   1        4.02        1.97      2.01 o 
  14   5   1        2.56        3.39      2.32 o 
  15   5   1       21.83       23.68      4.16 o 
  16   5   1       16.50        9.98      3.43 o 
  17   5   1       14.11       10.17      3.98 o 
 -16   6   1        6.84        3.03      3.35 o 
 -15   6   1        1.91        1.04      2.76 o 
 -14   6   1       46.72       43.11      5.32 o 
 -13   6   1        0.53        2.16      2.45 o 
 -12   6   1        8.38       13.40      2.68 o 
 -11   6   1       31.94       33.61      3.22 o 
 -10   6   1      227.56      209.13      6.57 o 
  -9   6   1      234.65      230.70      6.62 o 
  -8   6   1      242.28      196.17      5.84 o 
  -7   6   1      938.32      873.78     13.63 o 
  -6   6   1        4.58        4.11      1.33 o 
  -5   6   1      482.12      464.34      6.95 o 
  -4   6   1        1.13        3.07      0.86 o 
  -3   6   1      643.26      703.15     10.41 o 
  -2   6   1       22.83       20.62      1.77 o 
  -1   6   1      240.98      233.44      5.63 o 
   0   6   1        6.33        2.53      1.07 o 
   1   6   1       17.03       15.39      1.52 o 
   2   6   1     1635.95     1629.95     17.42 o 
   3   6   1     1010.99     1001.90     12.43 o 
   4   6   1      129.76      155.61      3.39 o 
   5   6   1       34.27       45.23      2.26 o 
   6   6   1      508.81      522.81     10.05 o 
   7   6   1      134.35      112.90      4.45 o 
   8   6   1      149.96      152.89      5.23 o 
   9   6   1      538.64      520.28     10.79 o 
  10   6   1        0.21       -1.32      1.59 o 
  11   6   1       97.68       99.71      4.92 o 
  12   6   1      215.87      202.21      7.28 o 
  13   6   1       70.11       62.91      4.55 o 
  14   6   1       23.86       20.06      3.43 o 
  15   6   1       56.06       72.72      6.59 o 
  16   6   1       10.21       10.11      4.48 o 
 -15   7   1      162.03      160.89     14.58 o 
 -14   7   1        1.50       -0.93      2.56 o 
 -13   7   1      282.89      291.54     10.69 o 
 -12   7   1       17.00       12.10      3.17 o 
 -11   7   1      463.99      466.20     12.05 o 
 -10   7   1       27.24       22.17      3.14 o 
  -9   7   1      150.20      150.31      6.24 o 
  -8   7   1      420.52      394.42     10.75 o 
  -7   7   1        6.73        4.29      1.79 o 
  -6   7   1      560.06      522.48     10.30 o 
  -5   7   1       83.54       93.80      4.96 o 
  -4   7   1        8.10        7.52      1.05 o 
  -3   7   1      448.56      446.04      9.81 o 
  -2   7   1      489.69      480.22      7.42 o 
  -1   7   1      382.96      384.54      9.20 o 
   0   7   1        1.59       -1.01      1.11 o 
   1   7   1      220.24      213.41      4.88 o 
   2   7   1      264.06      240.69      4.27 o 
   3   7   1     1238.42     1187.91     14.97 o 
   4   7   1      259.25      261.44      5.55 o 
   5   7   1      710.80      680.77     12.28 o 
   6   7   1       57.95       53.11      3.23 o 
   7   7   1     1236.72     1250.36     19.95 o 
   8   7   1       56.88       55.64      3.65 o 
   9   7   1      905.75      901.51     16.24 o 
  10   7   1      299.43      259.31      9.31 o 
  11   7   1      109.96       95.21      5.13 o 
  12   7   1       98.18       97.66      5.97 o 
  13   7   1        2.43        1.18      2.57 o 
  14   7   1       31.56       38.93      5.38 o 
 -13   8   1        0.89        1.71      3.20 o 
 -12   8   1       12.32       13.13      3.51 o 
 -11   8   1       16.60       13.48      3.33 o 
 -10   8   1        6.07        1.41      2.32 o 
  -9   8   1       40.62       35.23      3.80 o 
  -8   8   1       24.49       24.69      3.33 o 
  -7   8   1       17.39       18.25      3.92 o 
  -6   8   1       22.80       20.05      2.70 o 
  -5   8   1        0.94        2.65      1.70 o 
  -4   8   1        1.60        1.87      1.19 o 
  -3   8   1        6.26        2.89      1.46 o 
  -2   8   1        0.00       -0.89      1.02 o 
  -1   8   1      162.80      159.31      4.56 o 
   0   8   1        7.04        6.93      1.61 o 
   1   8   1      277.28      284.59      6.13 o 
   2   8   1      434.48      426.64      6.17 o 
   3   8   1       47.15       37.88      2.49 o 
   4   8   1        2.74        1.39      1.49 o 
   5   8   1       48.81       57.24      3.39 o 
   6   8   1        0.10        0.47      1.58 o 
   7   8   1       15.89       20.06      2.62 o 
   8   8   1       36.13       43.69      4.20 o 
   9   8   1        2.99       -1.73      2.13 o 
  10   8   1       75.40       76.94      5.17 o 
  11   8   1       42.46       30.68      3.96 o 
  12   8   1       56.53       46.48      4.80 o 
  13   8   1       13.31        8.07      4.29 o 
 -11   9   1      263.76      259.90     12.10 o 
 -10   9   1      129.14      144.80      7.50 o 
  -9   9   1      172.95      188.27      7.64 o 
  -8   9   1       61.05       58.88      5.98 o 
  -7   9   1        0.74       -0.62      2.02 o 
  -6   9   1       44.80       41.36      3.38 o 
  -5   9   1        2.35        2.25      1.72 o 
  -4   9   1      109.91      112.99      4.46 o 
  -3   9   1       82.71       92.43      6.65 o 
  -2   9   1      194.78      207.47      5.76 o 
  -1   9   1      256.94      290.01      7.70 o 
   0   9   1       52.48       57.70      3.60 o 
   1   9   1       43.05       46.35      3.86 o 
   2   9   1      107.53       99.07      3.78 o 
   3   9   1      440.59      424.73      9.56 o 
   4   9   1        0.36        1.28      1.68 o 
   5   9   1       90.19      102.37      4.65 o 
   6   9   1       22.40       17.02      2.78 o 
   7   9   1      261.43      267.86      9.12 o 
   8   9   1        1.07        1.97      2.33 o 
   9   9   1      187.23      195.08      8.53 o 
  10   9   1        0.51       -0.76      2.50 o 
  11   9   1        5.11       -4.50      9.01 o 
  -8  10   1       10.74       11.99      3.08 o 
  -7  10   1       34.46       29.58      3.50 o 
  -6  10   1       74.46       74.48      5.94 o 
  -5  10   1      101.03      100.11      4.87 o 
  -4  10   1      116.37      127.18      5.06 o 
  -3  10   1      116.56      133.60      6.28 o 
  -2  10   1      168.11      186.10     10.65 o 
  -1  10   1      124.08      146.18      7.62 o 
   0  10   1      102.22      132.79      9.11 o 
   1  10   1       13.89       14.59      2.79 o 
   2  10   1        0.25        0.72      1.77 o 
   3  10   1      223.83      255.17      8.15 o 
   4  10   1        7.63        7.25      2.35 o 
   5  10   1        0.89        2.35      2.34 o 
   6  10   1       73.76       79.53      5.17 o 
   7  10   1        5.11       13.61      3.83 o 
  -1  11   1       10.81        0.64     12.87 o 
   0  11   1       42.57       58.54     18.66 o 
 -20   0   2       20.13       17.07     10.29 o 
 -19   0   2       24.58       29.23      5.17 o 
 -18   0   2        0.69        0.62      2.79 o 
 -17   0   2       58.24       44.92      5.41 o 
 -16   0   2        3.74        1.93      2.33 o 
 -15   0   2        1.04       12.64      2.88 o 
 -14   0   2    10592.99    10339.63    155.12 o 
 -13   0   2      226.65      217.27      6.10 o 
 -12   0   2        0.93        1.35      1.29 o 
 -11   0   2        0.28        2.11      1.08 o 
 -10   0   2       84.90       82.20      3.21 o 
  -9   0   2       34.63       35.98      2.07 o 
  -8   0   2     1869.14     1987.74     27.22 o 
  -7   0   2     1556.75     1628.09     24.12 o 
  -6   0   2     2152.30     2141.22     30.48 o 
  -5   0   2      111.61       97.89      2.39 o 
  -4   0   2     6774.93     6670.41     83.28 o 
  -3   0   2    19161.82    16335.64    246.74 o 
  -2   0   2     8476.95     8245.25    143.30 o 
  -1   0   2     6303.51     6325.76     60.51 o 
   0   0   2     9542.63     8904.97    216.29 o 
   1   0   2     8111.01     8136.10     89.35 o 
   2   0   2    16547.21    14375.34    256.13 o 
   3   0   2      302.31      301.64      4.94 o 
   4   0   2     1345.43     1223.86     15.68 o 
   5   0   2     1742.04     1612.30     21.83 o 
   6   0   2     2810.80     2846.91     37.25 o 
   7   0   2       51.72       63.15      2.35 o 
   8   0   2      108.62      104.29      3.38 o 
   9   0   2      316.09      296.92      6.89 o 
  10   0   2        0.82        0.24      1.06 o 
  11   0   2       36.12       34.05      2.46 o 
  12   0   2     1729.39     1594.66     24.25 o 
  13   0   2      518.29      463.69     22.66 o 
  14   0   2     1698.67     1633.90     37.76 o 
  15   0   2       59.32       68.25      5.92 o 
  16   0   2      132.10      166.47      9.00 o 
  17   0   2      902.40     1018.57     27.36 o 
  18   0   2        2.24        8.63      4.30 o 
 -20   1   2        1.68        0.51      2.83 o 
 -19   1   2        1.38       -0.04      2.28 o 
 -18   1   2      200.40      210.07      7.27 o 
 -17   1   2        3.37        3.72      1.94 o 
 -16   1   2       68.66       65.42      4.68 o 
 -15   1   2      255.89      263.51      6.97 o 
 -14   1   2      203.59      231.15      5.24 o 
 -13   1   2      467.60      421.16      7.21 o 
 -12   1   2      365.26      352.14      7.52 o 
 -11   1   2       37.38       33.09      1.70 o 
 -10   1   2      938.32      952.30     10.63 o 
  -9   1   2       83.59       87.87      2.45 o 
  -8   1   2      175.85      231.71      3.86 o 
  -7   1   2      520.90      567.27      6.74 o 
  -6   1   2       11.37       21.10      0.97 o 
  -5   1   2      199.97      242.11      2.98 o 
  -4   1   2       55.40       63.43      1.24 o 
  -3   1   2      922.51      970.93      7.65 o 
  -2   1   2       14.37       13.72      0.48 o 
  -1   1   2      273.70      272.12      2.72 o 
   0   1   2      498.55      549.43      4.63 o 
   1   1   2      140.68      126.06      1.46 o 
   2   1   2      956.97      976.81      8.81 o 
   3   1   2      220.20      222.56      2.61 o 
   4   1   2     2290.94     2361.58     21.65 o 
   5   1   2      645.49      738.76      7.73 o 
   6   1   2      582.77      670.70      7.31 o 
   7   1   2      114.62      145.46      2.70 o 
   8   1   2      138.17      153.92      2.96 o 
   9   1   2       79.11       77.59      2.27 o 
  10   1   2        9.35       11.97      1.19 o 
  11   1   2        2.20        2.20      1.01 o 
  12   1   2       43.75       39.07      2.35 o 
  13   1   2      161.83      163.34      4.58 o 
  14   1   2      118.82      124.25      4.42 o 
  15   1   2       35.39       35.65      3.28 o 
  16   1   2      173.24      175.43      6.64 o 
  17   1   2       43.67       43.08      4.01 o 
  18   1   2       43.01       42.05      4.83 o 
 -20   2   2       19.35       18.06      3.51 o 
 -19   2   2       82.43       90.59      5.18 o 
 -18   2   2        1.38        0.82      2.02 o 
 -17   2   2        1.43       -0.32      1.71 o 
 -16   2   2      175.86      167.65      5.19 o 
 -15   2   2       12.36        6.40      2.02 o 
 -14   2   2     2696.45     2679.90     31.73 o 
 -13   2   2       18.05       19.61      1.80 o 
 -12   2   2      114.87       97.51      3.06 o 
 -11   2   2      102.82       98.25      2.91 o 
 -10   2   2       23.69       35.98      1.62 o 
  -9   2   2      825.76      916.60      9.85 o 
  -8   2   2     2375.27     2606.59     24.20 o 
  -7   2   2      173.93      176.48      2.65 o 
  -6   2   2     4507.87     4480.31     43.55 o 
  -5   2   2       54.84       58.58      1.21 o 
  -4   2   2     4143.94     4266.22     40.06 o 
  -3   2   2      316.51      305.16      4.08 o 
  -2   2   2     3518.05     3410.56     32.39 o 
  -1   2   2      163.69      147.55      4.51 o 
   0   2   2    16615.94    16011.76    226.85 o 
   1   2   2     5083.12     5507.19     58.89 o 
   2   2   2     1079.05     1216.84     13.81 o 
   3   2   2     2085.58     2154.36     24.92 o 
   4   2   2       27.26       15.96      1.43 o 
   5   2   2      974.75     1108.82     10.46 o 
   6   2   2     1978.43     1960.86     19.74 o 
   7   2   2       73.48       49.91      1.74 o 
   8   2   2      235.51      215.59      3.17 o 
   9   2   2      469.32      469.58      6.31 o 
  10   2   2      936.40      912.37     11.84 o 
  11   2   2       21.34       23.57      1.78 o 
  12   2   2     1068.26      992.70     13.85 o 
  13   2   2      141.72      106.51      5.79 o 
  14   2   2      223.92      224.81      5.57 o 
  15   2   2       26.81       23.69      2.47 o 
  16   2   2       69.84       71.71      4.60 o 
  17   2   2      178.35      205.69      9.54 o 
  18   2   2        2.28        4.18      2.66 o 
 -19   3   2        0.04        0.02      2.90 o 
 -18   3   2      455.21      510.97     11.71 o 
 -17   3   2       90.64       92.14      4.33 o 
 -16   3   2      204.81      202.42      5.98 o 
 -15   3   2       32.08       28.55      2.59 o 
 -14   3   2      226.85      225.06      6.63 o 
 -13   3   2      341.56      308.25      6.59 o 
 -12   3   2      777.91      777.21     11.30 o 
 -11   3   2      193.27      184.93      4.06 o 
 -10   3   2     2283.12     2238.89     23.55 o 
  -9   3   2      284.28      313.75      5.71 o 
  -8   3   2      118.17      139.32      3.32 o 
  -7   3   2      166.91      154.48      3.72 o 
  -6   3   2      185.33      233.29      3.62 o 
  -5   3   2      133.44      107.93      2.63 o 
  -4   3   2      945.37      984.59     10.29 o 
  -3   3   2       83.09       61.30      1.61 o 
  -2   3   2     2367.05     2207.05     20.22 o 
  -1   3   2     4880.52     5311.66     54.92 o 
   0   3   2     2410.75     2465.47     26.36 o 
   1   3   2       72.04       59.05      1.83 o 
   2   3   2     5699.48     5748.63     58.98 o 
   3   3   2      466.29      451.69      6.22 o 
   4   3   2     1257.43     1420.60     17.32 o 
   5   3   2      225.76      210.05      3.86 o 
   6   3   2     2602.62     2758.58     32.88 o 
   7   3   2     1716.68     1798.13     22.71 o 
   8   3   2      191.82      176.41      4.30 o 
   9   3   2      162.18      174.39      4.88 o 
  10   3   2      977.31     1034.83     13.90 o 
  11   3   2       87.37       73.29      2.92 o 
  12   3   2      437.31      434.67      7.06 o 
  13   3   2      386.71      375.92      6.90 o 
  14   3   2      123.14      122.17      3.74 o 
  15   3   2       79.42       80.15      4.58 o 
  16   3   2      196.79      199.74      6.48 o 
  17   3   2        0.01       -0.93      3.11 o 
  18   3   2       49.03       54.14      7.69 o 
 -18   4   2       42.21       49.35      5.08 o 
 -17   4   2       79.59       86.57      5.25 o 
 -16   4   2      256.52      240.66      7.72 o 
 -15   4   2       66.11       60.25      4.79 o 
 -14   4   2      193.86      191.19      7.87 o 
 -13   4   2      273.86      257.41      7.85 o 
 -12   4   2       14.16        7.72      2.25 o 
 -11   4   2      469.97      421.22      8.81 o 
 -10   4   2      124.53       99.94      3.61 o 
  -9   4   2       35.85       56.89      2.69 o 
  -8   4   2     1238.97     1199.85     16.48 o 
  -7   4   2       62.09       71.90      2.30 o 
  -6   4   2      637.65      668.90      8.69 o 
  -5   4   2      226.82      249.76      4.19 o 
  -4   4   2       47.57       41.95      1.51 o 
  -3   4   2      357.33      352.04      4.91 o 
  -2   4   2      319.83      309.23      7.21 o 
  -1   4   2      594.24      603.38      9.14 o 
   0   4   2     2482.51     2851.71     29.56 o 
   1   4   2       44.93       41.38      1.29 o 
   2   4   2     4652.85     4784.88     49.98 o 
   3   4   2     2204.54     2149.45     23.58 o 
   4   4   2      227.12      200.32      3.40 o 
   5   4   2       95.69      119.29      2.89 o 
   6   4   2      315.82      282.85      6.76 o 
   7   4   2      319.55      293.86      5.81 o 
   8   4   2       48.02       53.04      3.47 o 
   9   4   2      316.20      307.48      7.72 o 
  10   4   2     1402.64     1292.21     21.58 o 
  11   4   2      177.60      157.65      7.17 o 
  12   4   2       84.87       96.83      5.08 o 
  13   4   2        6.25        2.53      2.07 o 
  14   4   2       39.34       33.75      4.03 o 
  15   4   2       15.86       14.36      3.43 o 
  16   4   2        0.48       -2.52      2.77 o 
  17   4   2       28.20       33.66      4.89 o 
 -18   5   2      176.48      205.80     19.52 o 
 -17   5   2      365.62      414.59     14.57 o 
 -16   5   2      229.14      236.26     13.38 o 
 -15   5   2      151.40      128.25     10.36 o 
 -14   5   2        9.58        8.22      2.44 o 
 -13   5   2        0.15        3.53      1.97 o 
 -12   5   2      365.66      355.46      9.42 o 
 -11   5   2      529.60      478.83     10.92 o 
 -10   5   2      739.34      763.69     14.64 o 
  -9   5   2        0.02       -0.61      1.24 o 
  -8   5   2      789.92      779.25     12.43 o 
  -7   5   2      877.39      891.71     13.52 o 
  -6   5   2      180.97      156.20      3.45 o 
  -5   5   2     1466.63     1453.49     16.60 o 
  -4   5   2        0.18        0.83      0.61 o 
  -3   5   2      247.65      236.70      4.63 o 
  -2   5   2      234.15      221.56      5.15 o 
  -1   5   2      236.46      272.52      4.28 o 
   0   5   2        1.98        2.41      0.67 o 
   1   5   2       12.41       12.21      0.99 o 
   2   5   2     2723.99     2698.54     29.35 o 
   3   5   2      191.32      209.69      3.80 o 
   4   5   2      474.70      439.74      6.31 o 
   5   5   2      613.39      570.52      7.78 o 
   6   5   2      419.00      417.01     10.46 o 
   7   5   2      100.62       94.06      3.96 o 
   8   5   2      762.96      716.41     12.87 o 
   9   5   2        2.69        3.65      1.88 o 
  10   5   2      837.64      843.83     15.01 o 
  11   5   2       82.38       77.43      4.55 o 
  12   5   2      108.12      122.36      5.76 o 
  13   5   2       60.91       69.84      4.79 o 
  14   5   2       27.59       32.15      3.87 o 
  15   5   2       13.67       12.31      3.50 o 
  16   5   2        0.03       -2.33      3.13 o 
 -17   6   2        0.82        1.99      4.58 o 
 -16   6   2       17.26       11.91      3.84 o 
 -15   6   2        5.43       -0.10      2.84 o 
 -14   6   2      107.27       99.65      6.56 o 
 -13   6   2       16.68       16.95      3.34 o 
 -12   6   2        2.64        2.30      2.28 o 
 -11   6   2       80.38       79.95      8.51 o 
 -10   6   2      178.96      165.01      6.02 o 
  -9   6   2      332.99      323.35      9.61 o 
  -8   6   2        3.94        5.70      1.63 o 
  -7   6   2      599.58      576.71     10.09 o 
  -6   6   2      732.52      669.30     11.03 o 
  -5   6   2        3.13        3.45      1.03 o 
  -4   6   2      484.55      497.32      7.11 o 
  -3   6   2      460.06      466.23      7.51 o 
  -2   6   2      239.62      258.84      4.63 o 
  -1   6   2      266.32      249.40      5.74 o 
   0   6   2      113.99      136.72      3.00 o 
   1   6   2       21.48       22.99      1.53 o 
   2   6   2     1544.56     1542.62     18.00 o 
   3   6   2      204.53      209.30      5.25 o 
   4   6   2      441.11      452.56      6.53 o 
   5   6   2       26.77       32.81      2.52 o 
   6   6   2      489.41      510.99     10.04 o 
   7   6   2      117.40      110.64      4.48 o 
   8   6   2       30.21       35.06      3.00 o 
   9   6   2      337.08      357.09      9.17 o 
  10   6   2      165.24      157.25      5.88 o 
  11   6   2        0.80       -1.58      1.69 o 
  12   6   2       56.37       43.80      3.85 o 
  13   6   2       48.79       36.64      3.77 o 
  14   6   2       42.16       39.04      4.11 o 
  15   6   2        2.64        1.55      2.92 o 
 -15   7   2       49.25       50.49      7.30 o 
 -14   7   2       22.93       22.22      4.20 o 
 -13   7   2        8.61        7.45      3.00 o 
 -12   7   2       14.37       11.05      3.02 o 
 -11   7   2       17.97       15.89      3.53 o 
 -10   7   2       70.85       60.90      4.68 o 
  -9   7   2        1.28        3.01      2.09 o 
  -8   7   2       51.75       36.49      3.59 o 
  -7   7   2        2.38        2.95      1.76 o 
  -6   7   2        7.57        4.89      1.58 o 
  -5   7   2       28.83       21.27      2.06 o 
  -4   7   2        3.93       -0.26      0.99 o 
  -3   7   2      451.20      413.65      7.26 o 
  -2   7   2        1.84        2.56      0.98 o 
  -1   7   2        4.00        4.11      1.01 o 
   0   7   2      116.33      123.99      3.12 o 
   1   7   2      542.63      522.26      7.63 o 
   2   7   2      834.78      832.00     10.58 o 
   3   7   2      166.10      177.77      4.08 o 
   4   7   2      434.70      412.63     12.86 o 
   5   7   2        4.55        1.70      1.53 o 
   6   7   2       27.24       18.45      2.41 o 
   7   7   2        1.61        1.22      1.58 o 
   8   7   2       48.18       44.51      3.41 o 
   9   7   2       74.18       81.29      4.52 o 
  10   7   2       50.06       47.84      5.37 o 
  11   7   2       42.59       38.69      3.74 o 
  12   7   2        1.90        0.31      2.23 o 
  13   7   2       17.42       22.60      3.78 o 
  14   7   2        3.41        1.41      3.31 o 
 -14   8   2       83.16       67.79      8.37 o 
 -13   8   2      228.93      239.00     20.17 o 
 -12   8   2       48.93       51.18      5.06 o 
 -11   8   2        0.85        4.59      2.61 o 
 -10   8   2        8.75        8.70      2.98 o 
  -9   8   2      387.02      387.05     12.07 o 
  -8   8   2       52.28       52.15      4.12 o 
  -7   8   2      291.16      286.85     15.04 o 
  -6   8   2      154.23      153.93      5.74 o 
  -5   8   2        1.92        1.44      1.51 o 
  -4   8   2      337.67      311.45      7.98 o 
  -3   8   2        7.89       12.42      2.14 o 
  -2   8   2       36.99       38.07      2.65 o 
  -1   8   2      129.37      131.71      3.37 o 
   0   8   2       11.80       10.57      1.32 o 
   1   8   2      255.80      286.47      8.65 o 
   2   8   2      549.79      554.79      9.36 o 
   3   8   2       68.29       67.09      3.51 o 
   4   8   2      885.94      887.62     15.20 o 
   5   8   2       33.77       36.67      3.08 o 
   6   8   2      196.45      182.53      6.11 o 
   7   8   2      163.88      165.97      6.01 o 
   8   8   2       38.56       36.03      3.86 o 
   9   8   2      200.00      196.89      7.01 o 
  10   8   2        0.33       -0.01      2.23 o 
  11   8   2       17.08       15.19      3.35 o 
  12   8   2       33.06       22.09      4.51 o 
 -11   9   2       11.35        5.26      3.33 o 
 -10   9   2      245.66      241.96     13.33 o 
  -9   9   2       33.06       39.79      4.42 o 
  -8   9   2      101.64       94.94      6.29 o 
  -7   9   2       95.96       89.50      4.85 o 
  -6   9   2       81.64       88.18      5.66 o 
  -5   9   2      117.67      103.61      4.60 o 
  -4   9   2        6.77        2.31      1.65 o 
  -3   9   2       10.59        7.25      2.08 o 
  -2   9   2       57.52       58.89      3.46 o 
  -1   9   2       32.79       34.41      2.77 o 
   0   9   2       33.15       35.30      2.70 o 
   1   9   2       40.94       40.14      7.04 o 
   2   9   2        3.50        2.89      2.16 o 
   3   9   2      238.84      235.15      6.85 o 
   4   9   2       45.26       45.78      3.32 o 
   5   9   2      144.76      144.80      7.63 o 
   6   9   2        2.21        1.18      2.13 o 
   7   9   2        2.67       -0.22      2.34 o 
   8   9   2       25.06       28.32      3.68 o 
   9   9   2       63.21       75.08      5.30 o 
  10   9   2       91.82      117.87     10.02 o 
  -8  10   2        4.01        3.55      2.71 o 
  -7  10   2        3.03        1.56      2.52 o 
  -6  10   2        0.05        0.55      2.29 o 
  -5  10   2       22.54       15.29      2.70 o 
  -4  10   2        9.49       12.72      2.44 o 
  -3  10   2       10.64       10.34      3.05 o 
  -2  10   2       48.80       54.69      6.00 o 
  -1  10   2      104.27      120.06      7.20 o 
   0  10   2       19.99       21.72      3.78 o 
   1  10   2      249.98      253.80     19.96 o 
   2  10   2      257.25      265.11     12.61 o 
   3  10   2       29.02       20.33      3.63 o 
   4  10   2      362.35      357.64     10.80 o 
   5  10   2       19.37       24.32      3.54 o 
   6  10   2       20.07       18.10      3.52 o 
   7  10   2       22.74       34.99      5.23 o 
 -20   1   3       13.91       15.56      3.29 o 
 -19   1   3       18.94       14.36      2.88 o 
 -18   1   3       19.69       10.53      2.52 o 
 -17   1   3      130.68      122.35      5.02 o 
 -16   1   3       10.16       14.28      2.73 o 
 -15   1   3      292.84      270.72      6.02 o 
 -14   1   3       13.33        9.72      2.13 o 
 -13   1   3     1550.03     1540.18     18.61 o 
 -12   1   3     2300.15     2260.86     23.50 o 
 -11   1   3      949.12      947.49     11.25 o 
 -10   1   3       87.97       76.16      2.29 o 
  -9   1   3      215.98      252.47      5.38 o 
  -8   1   3     3767.64     4139.25     41.29 o 
  -7   1   3      308.86      332.83      4.82 o 
  -6   1   3      238.22      267.83      3.57 o 
  -5   1   3     2877.87     2788.79     23.82 o 
  -4   1   3     4804.97     4825.22     46.43 o 
  -3   1   3      977.78      966.19     10.71 o 
  -2   1   3     4419.93     4297.79     41.76 o 
  -1   1   3    11066.43    10534.17    123.26 o 
   0   1   3     4670.39     4836.45     40.97 o 
   1   1   3       90.03       73.57      1.55 o 
   2   1   3      272.94      299.68      3.35 o 
   3   1   3     7575.88     7317.34     67.08 o 
   4   1   3     3338.98     3388.53     30.83 o 
   5   1   3      323.57      403.92      4.83 o 
   6   1   3     1054.11     1434.91     13.69 o 
   7   1   3      789.06     1003.60     11.05 o 
   8   1   3      243.92      286.20      4.42 o 
   9   1   3        0.35        1.05      0.69 o 
  10   1   3      327.70      321.81      5.21 o 
  11   1   3      750.98      714.90     10.57 o 
  12   1   3        0.01       -1.10      1.20 o 
  13   1   3     2094.81     2090.26     25.75 o 
  14   1   3      326.32      351.64      8.45 o 
  15   1   3       83.46       98.70      6.23 o 
  16   1   3      131.19      137.31      6.01 o 
  17   1   3        8.62        8.03      2.99 o 
  18   1   3      136.47      132.07      7.12 o 
 -20   2   3       13.36        9.76      2.94 o 
 -19   2   3       88.70      101.18      5.14 o 
 -18   2   3       43.30       50.17      3.65 o 
 -17   2   3       14.67       12.24      2.14 o 
 -16   2   3      690.86      692.91     12.44 o 
 -15   2   3        0.29       -0.43      1.39 o 
 -14   2   3      733.81      706.11     10.44 o 
 -13   2   3     3053.77     2986.30     32.90 o 
 -12   2   3     2324.39     2299.51     25.78 o 
 -11   2   3      199.06      183.70      3.81 o 
 -10   2   3      243.94      205.15      3.51 o 
  -9   2   3      491.30      446.25      5.65 o 
  -8   2   3      593.12      530.07      5.97 o 
  -7   2   3      885.52     1076.28     10.86 o 
  -6   2   3     1713.34     1795.53     17.76 o 
  -5   2   3       41.58       57.51      1.67 o 
  -4   2   3      105.75      123.19      2.04 o 
  -3   2   3        0.25        0.42      0.27 o 
  -2   2   3      478.86      504.91      5.86 o 
  -1   2   3    29758.92    25721.84    260.47 o 
   0   2   3    10592.93    10610.52    102.04 o 
   1   2   3      805.74      803.05      9.09 o 
   2   2   3      879.02      847.47      9.98 o 
   3   2   3     1279.63     1323.54     15.73 o 
   4   2   3        9.87       10.05      0.61 o 
   5   2   3      173.67      142.00      2.56 o 
   6   2   3     1228.25     1278.43     12.84 o 
   7   2   3      456.56      468.34      7.41 o 
   8   2   3       16.14       19.81      1.45 o 
   9   2   3      123.21      120.89      3.91 o 
  10   2   3      205.86      179.43      4.19 o 
  11   2   3       20.10       14.64      1.58 o 
  12   2   3      671.78      570.35      8.98 o 
  13   2   3      210.27      182.00      4.94 o 
  14   2   3      147.89      156.66      5.13 o 
  15   2   3      366.90      358.37      8.74 o 
  16   2   3       15.46        9.47      3.16 o 
  17   2   3       78.65      100.05      6.53 o 
  18   2   3       60.18       67.70      5.05 o 
 -19   3   3        0.60       -2.39      2.39 o 
 -18   3   3       46.47       46.46      3.70 o 
 -17   3   3        3.47        1.91      1.79 o 
 -16   3   3       17.81       19.96      2.34 o 
 -15   3   3       18.71       14.70      2.09 o 
 -14   3   3       77.03       90.68      3.70 o 
 -13   3   3        9.90        3.25      1.41 o 
 -12   3   3      289.41      341.91      6.59 o 
 -11   3   3     1190.51     1210.29     15.03 o 
 -10   3   3      625.44      595.71      8.79 o 
  -9   3   3       25.25       29.65      1.99 o 
  -8   3   3      310.53      343.24      5.81 o 
  -7   3   3     1761.09     1948.83     21.70 o 
  -6   3   3     1054.86     1130.05     11.65 o 
  -5   3   3     1286.81     1395.36     16.79 o 
  -4   3   3     1365.53     1458.46     15.50 o 
  -3   3   3       30.95       74.58     17.05 o 
  -2   3   3      469.87      541.08      6.16 o 
  -1   3   3       44.19       54.23      1.45 o 
   0   3   3      809.20      887.12      9.90 o 
   1   3   3     8014.01     8443.20    100.85 o 
   2   3   3     3261.25     3344.21     38.87 o 
   3   3   3      274.78      320.64      4.55 o 
   4   3   3      213.06      232.13      4.29 o 
   5   3   3      824.57      959.44     13.58 o 
   6   3   3      341.93      386.06      6.99 o 
   7   3   3      437.62      394.96      7.33 o 
   8   3   3      106.29       92.30      3.37 o 
   9   3   3      698.79      779.55     12.06 o 
  10   3   3        4.52        3.28      0.88 o 
  11   3   3      665.86      574.70      8.63 o 
  12   3   3       30.63       32.40      1.94 o 
  13   3   3      470.63      470.24      7.83 o 
  14   3   3       46.30       39.27      3.50 o 
  15   3   3       23.44       25.21      2.71 o 
  16   3   3        4.47        1.25      2.71 o 
  17   3   3       39.97       56.41      7.50 o 
 -19   4   3       78.00       70.27     15.35 o 
 -18   4   3       77.55       78.88      6.86 o 
 -17   4   3       80.92       76.33      6.10 o 
 -16   4   3       92.17      106.61      5.88 o 
 -15   4   3       64.83       63.87      4.14 o 
 -14   4   3      427.82      443.93     10.06 o 
 -13   4   3      326.17      338.13      8.15 o 
 -12   4   3      358.29      344.45      8.04 o 
 -11   4   3     1119.99     1106.37     16.26 o 
 -10   4   3        6.63        7.05      1.47 o 
  -9   4   3      711.36      691.13     10.92 o 
  -8   4   3     1539.86     1596.41     21.03 o 
  -7   4   3      752.36      800.73     12.51 o 
  -6   4   3      184.42      208.82      3.68 o 
  -5   4   3     1459.37     1426.46     15.94 o 
  -4   4   3      237.32      266.18      4.19 o 
  -3   4   3      700.61      632.36      7.85 o 
  -2   4   3      662.48      745.68      8.17 o 
  -1   4   3     4628.81     4554.78     43.78 o 
   0   4   3     6360.09     6621.58     67.99 o 
   1   4   3       18.47       29.85      1.39 o 
   2   4   3      298.91      325.61      6.39 o 
   3   4   3      234.30      245.95      5.14 o 
   4   4   3        0.14        1.00      0.62 o 
   5   4   3     1004.90     1030.79     13.22 o 
   6   4   3      393.21      409.52      7.12 o 
   7   4   3     2622.03     2477.49     35.99 o 
   8   4   3       19.17       10.86      2.01 o 
   9   4   3      327.98      279.79      7.56 o 
  10   4   3     1125.76     1036.91     26.87 o 
  11   4   3       50.50       50.65      4.88 o 
  12   4   3      164.05      119.35      5.67 o 
  13   4   3       78.65       66.76      4.72 o 
  14   4   3      181.74      188.88      7.60 o 
  15   4   3      311.63      338.81     11.33 o 
  16   4   3        7.85        6.46      3.48 o 
  17   4   3      114.61      131.63     12.47 o 
 -18   5   3      105.36      136.12      9.94 o 
 -17   5   3       21.64       22.58      4.66 o 
 -16   5   3       63.35       55.27      5.39 o 
 -15   5   3       19.41       17.32      3.48 o 
 -14   5   3        0.75        1.13      2.18 o 
 -13   5   3      151.72      143.66      6.89 o 
 -12   5   3       33.47       34.32      3.33 o 
 -11   5   3      106.99      104.03      4.98 o 
 -10   5   3        6.12        6.19      1.71 o 
  -9   5   3      437.35      419.06      8.66 o 
  -8   5   3      346.99      310.93      8.04 o 
  -7   5   3       89.90       70.39      3.18 o 
  -6   5   3       28.69       33.48      1.85 o 
  -5   5   3      532.14      544.58      7.63 o 
  -4   5   3      494.14      527.67      9.23 o 
  -3   5   3       28.63       41.48      1.43 o 
  -2   5   3      398.49      468.23      6.04 o 
  -1   5   3      646.96      605.54      7.82 o 
   0   5   3        9.44       10.46      0.91 o 
   1   5   3     1927.38     2030.04     22.68 o 
   2   5   3       65.25       61.38      2.42 o 
   3   5   3      384.63      369.91      6.15 o 
   4   5   3      139.21      113.25      2.95 o 
   5   5   3      588.58      596.69     10.68 o 
   6   5   3       80.78       82.38      3.63 o 
   7   5   3        0.83       -0.38      1.28 o 
   8   5   3        1.12       -0.48      1.36 o 
   9   5   3      130.61      113.23      5.02 o 
  10   5   3        8.95        7.99      2.09 o 
  11   5   3       42.78       28.86      3.17 o 
  12   5   3        0.02        0.87      1.96 o 
  13   5   3       11.41       11.66      2.90 o 
  14   5   3        9.58        3.88      2.70 o 
  15   5   3        5.97        3.62      4.14 o 
  16   5   3        0.72       -3.52      3.52 o 
 -17   6   3      119.71      117.63      9.45 o 
 -16   6   3       10.18        9.02      3.91 o 
 -15   6   3      256.66      287.52     15.87 o 
 -14   6   3        0.74       -1.96      2.22 o 
 -13   6   3        7.60        2.14      2.29 o 
 -12   6   3      155.03      158.78      9.25 o 
 -11   6   3      904.83      853.97     19.65 o 
 -10   6   3       68.66       56.59      4.37 o 
  -9   6   3       22.69       16.60      3.81 o 
  -8   6   3      644.78      639.09     11.69 o 
  -7   6   3       33.02       36.62      2.53 o 
  -6   6   3      597.75      602.44      9.72 o 
  -5   6   3      808.03      825.46     11.37 o 
  -4   6   3        7.23        6.38      0.99 o 
  -3   6   3      568.59      568.42      7.24 o 
  -2   6   3      502.13      534.78      7.51 o 
  -1   6   3      605.45      550.09      7.67 o 
   0   6   3      550.49      668.11      8.05 o 
   1   6   3      165.35      181.01      3.66 o 
   2   6   3       57.58       87.64      2.66 o 
   3   6   3      103.57      197.92     10.78 o 
   4   6   3       73.28       65.70      4.16 o 
   5   6   3      355.13      314.59      7.29 o 
   6   6   3        2.53       50.04      7.16 o 
   7   6   3      251.67      219.19      6.33 o 
   8   6   3       38.30       41.43      3.23 o 
   9   6   3      122.49      114.34      5.90 o 
  10   6   3       79.34       76.59      4.40 o 
  11   6   3       95.71       95.95      5.02 o 
  12   6   3        2.85        7.13      2.42 o 
  13   6   3        1.33        1.10      2.33 o 
  14   6   3        4.87        5.01      2.88 o 
  15   6   3      260.21      314.66     16.33 o 
 -16   7   3      139.79      131.09     12.85 o 
 -15   7   3      204.44      225.57     15.66 o 
 -14   7   3        5.89        3.51      2.93 o 
 -13   7   3       71.61       74.31      5.78 o 
 -12   7   3       44.01       48.04      4.76 o 
 -11   7   3      365.57      399.43     18.75 o 
 -10   7   3        0.15        2.33      2.18 o 
  -9   7   3       73.63       70.13      4.76 o 
  -8   7   3       77.00       77.90      4.79 o 
  -7   7   3      579.32      579.85     13.12 o 
  -6   7   3       29.74       27.52      2.52 o 
  -5   7   3      778.62      788.75     12.43 o 
  -4   7   3      763.62      774.08     11.19 o 
  -3   7   3        1.80        0.57      1.06 o 
  -2   7   3       75.29       70.75      2.54 o 
  -1   7   3      262.69      259.99      4.91 o 
   0   7   3       17.18       17.69      1.60 o 
   1   7   3      180.57      190.89      3.90 o 
   2   7   3        4.41        6.98      1.28 o 
   3   7   3     2173.77     2201.96     30.64 o 
   4   7   3      193.26      204.24      6.81 o 
   5   7   3       49.32       53.67      3.33 o 
   6   7   3      536.96      524.73     10.84 o 
   7   7   3       71.80       71.29      4.00 o 
   8   7   3       56.93       65.00      4.07 o 
   9   7   3      103.85      109.02      5.12 o 
  10   7   3        3.51        2.02      1.99 o 
  11   7   3      263.41      320.96      9.74 o 
  12   7   3        0.03       -2.16      2.16 o 
  13   7   3       74.51       74.67      5.60 o 
 -14   8   3        3.03        4.83      4.11 o 
 -13   8   3        1.85        3.70      3.11 o 
 -12   8   3        3.31       -1.71      2.84 o 
 -11   8   3        1.11       -0.22      2.48 o 
 -10   8   3        7.94        6.24      2.90 o 
  -9   8   3      155.00      159.83      7.27 o 
  -8   8   3       40.72       38.17      3.95 o 
  -7   8   3        5.34        5.61      2.31 o 
  -6   8   3      143.84      152.69     10.62 o 
  -5   8   3       17.21       14.41      2.11 o 
  -4   8   3      102.07       98.09      4.03 o 
  -3   8   3        1.17        1.15      1.26 o 
  -2   8   3       22.83       21.33      2.36 o 
  -1   8   3       65.84       60.26      3.44 o 
   0   8   3       31.81       33.92      2.20 o 
   1   8   3       65.45       65.82      3.32 o 
   2   8   3      199.01      175.86      5.04 o 
   3   8   3       59.56       50.68      3.77 o 
   4   8   3        2.08        0.52      1.65 o 
   5   8   3       52.96       53.38      3.54 o 
   6   8   3        4.49        2.79      1.85 o 
   7   8   3       39.70       35.28      3.24 o 
   8   8   3      101.77       96.49      8.21 o 
   9   8   3       87.02       93.10      5.09 o 
  10   8   3       88.28       96.07      5.41 o 
  11   8   3       10.44        7.77      3.06 o 
  12   8   3        3.18        0.83      3.50 o 
 -12   9   3       38.78       35.80      7.53 o 
 -11   9   3      434.46      422.50     14.04 o 
 -10   9   3       11.66       10.13      3.35 o 
  -9   9   3        4.47        3.18      2.67 o 
  -8   9   3        1.60        1.12      2.27 o 
  -7   9   3      130.99      141.05      6.16 o 
  -6   9   3       17.84        8.50      3.23 o 
  -5   9   3      189.48      196.41      8.62 o 
  -4   9   3        9.48        4.77      1.75 o 
  -3   9   3        1.49        0.34      2.10 o 
  -2   9   3      236.94      231.08      6.75 o 
  -1   9   3        0.15       -0.36      1.75 o 
   0   9   3       83.30       79.67      6.12 o 
   1   9   3       27.03       34.63      2.86 o 
   2   9   3        4.31        4.21      2.08 o 
   3   9   3     1735.08     1718.19     30.61 o 
   4   9   3      101.40      113.17      5.47 o 
   5   9   3       57.53       60.59      4.81 o 
   6   9   3       67.44       71.01      4.52 o 
   7   9   3        7.48       12.10      3.13 o 
   8   9   3        0.03       -1.78      2.25 o 
   9   9   3       22.43       21.77      4.36 o 
  -8  10   3       67.96       73.19      7.03 o 
  -7  10   3       13.48       14.89      3.19 o 
  -6  10   3      171.32      174.94     10.72 o 
  -5  10   3        0.61        1.14      2.24 o 
  -4  10   3        3.01        5.10      2.18 o 
  -3  10   3      119.19      115.02      7.72 o 
  -2  10   3        3.47        2.43      2.54 o 
  -1  10   3       41.95       47.13      4.11 o 
   0  10   3       52.65       55.84      8.20 o 
   1  10   3        4.54        0.70      1.87 o 
   2  10   3        4.44       10.97      2.67 o 
   3  10   3      177.81      138.41      9.64 o 
   4  10   3        1.01        0.00      2.45 o 
   5  10   3       92.86       97.06      6.42 o 
   6  10   3       20.40       18.65      4.46 o 
 -20   0   4       73.03       69.61      6.91 o 
 -19   0   4        0.00       -0.61      2.83 o 
 -18   0   4      231.53      210.44     10.33 o 
 -17   0   4       70.79       73.58      7.34 o 
 -16   0   4      840.75      801.84     20.89 o 
 -15   0   4      997.74      959.69     21.94 o 
 -14   0   4      786.43      734.88     15.99 o 
 -13   0   4     1915.48     1827.63     29.30 o 
 -12   0   4     1735.07     1749.21     27.80 o 
 -11   0   4      701.04      705.24     13.23 o 
 -10   0   4      324.24      315.69      9.75 o 
  -9   0   4       69.83       87.45      3.50 o 
  -8   0   4     6064.58     6481.01    109.51 o 
  -7   0   4      333.24      423.32      7.99 o 
  -6   0   4     1703.00     1892.27     25.44 o 
  -5   0   4      342.26      426.91      7.18 o 
  -4   0   4      624.93      568.95      8.12 o 
  -3   0   4     1147.56     1152.86     13.89 o 
  -2   0   4     2363.05     2181.09     22.59 o 
  -1   0   4      316.20      351.10      5.30 o 
   0   0   4    12255.17    12180.67    150.73 o 
   1   0   4     6423.69     6983.09    106.69 o 
   2   0   4      741.12      799.94     12.45 o 
   3   0   4    12886.20    13017.07    161.78 o 
   4   0   4      630.63      869.20     13.94 o 
   5   0   4        5.23        8.11      1.69 o 
   6   0   4     3893.52     3878.69     54.52 o 
   7   0   4       11.55        0.16      0.85 o 
   8   0   4      475.72      416.25      7.92 o 
   9   0   4      313.32      271.06      6.18 o 
  10   0   4     1228.88     1238.04     19.13 o 
  11   0   4       13.87       13.45      2.73 o 
  12   0   4     2189.64     2040.68     55.95 o 
  13   0   4       52.52       45.47      4.82 o 
  14   0   4      439.80      372.45     13.34 o 
  15   0   4      372.40      394.42     14.48 o 
  16   0   4      449.86      450.97     16.20 o 
  17   0   4        0.08       -1.54      3.39 o 
 -20   1   4        1.24       -0.94      2.47 o 
 -19   1   4       12.49       14.05      2.74 o 
 -18   1   4       33.00       31.06      3.19 o 
 -17   1   4       79.26       73.77      4.13 o 
 -16   1   4      102.38       90.83      3.90 o 
 -15   1   4       30.09       32.07      2.40 o 
 -14   1   4      550.64      535.45      8.63 o 
 -13   1   4      377.54      357.43      6.44 o 
 -12   1   4      204.83      221.69      4.33 o 
 -11   1   4      346.92      317.47      5.18 o 
 -10   1   4      109.15       98.23      2.84 o 
  -9   1   4      700.57      800.79      9.15 o 
  -8   1   4     1005.62     1006.83     10.80 o 
  -7   1   4      669.54      715.14      8.25 o 
  -6   1   4      533.11      690.20      7.99 o 
  -5   1   4      558.98      549.73      5.81 o 
  -4   1   4      285.56      254.04      2.84 o 
  -3   1   4      143.88      155.93      2.00 o 
  -2   1   4     1643.35     1573.22     13.34 o 
  -1   1   4     1012.29     1081.09     10.74 o 
   0   1   4     1291.57     1250.92     11.44 o 
   1   1   4     5645.81     5918.76     48.98 o 
   2   1   4     1782.38     1829.87     17.78 o 
   3   1   4       18.04       11.43      0.85 o 
   4   1   4     1905.00     2024.13     19.18 o 
   5   1   4       54.94       51.81      1.50 o 
   6   1   4      239.92      286.71      4.06 o 
   7   1   4      297.49      339.03      4.70 o 
   8   1   4       32.54       24.82      1.30 o 
   9   1   4       21.07       16.54      1.26 o 
  10   1   4        2.10        0.70      0.95 o 
  11   1   4       12.92        4.35      1.33 o 
  12   1   4       12.42       11.81      1.78 o 
  13   1   4      154.74      148.24      5.31 o 
  14   1   4        0.16        0.33      1.75 o 
  15   1   4        4.62        7.53      2.34 o 
  16   1   4       12.40       14.19      2.78 o 
  17   1   4        7.73        7.04      3.17 o 
 -20   2   4      141.12      170.65      8.15 o 
 -19   2   4        0.16       -1.81      1.86 o 
 -18   2   4       99.42       99.64      4.42 o 
 -17   2   4       75.36       88.64      5.98 o 
 -16   2   4      258.05      244.15      5.68 o 
 -15   2   4      127.53      147.07      4.27 o 
 -14   2   4      201.89      211.18      4.77 o 
 -13   2   4     1052.25     1006.20     12.77 o 
 -12   2   4       22.69       28.57      2.02 o 
 -11   2   4       53.11       45.22      1.96 o 
 -10   2   4     2854.93     2920.88     26.84 o 
  -9   2   4       65.88       71.56      1.91 o 
  -8   2   4     5311.04     5375.19     52.01 o 
  -7   2   4      373.76      409.84      4.95 o 
  -6   2   4      679.11      713.79      8.19 o 
  -5   2   4     1576.06     1726.31     18.17 o 
  -4   2   4      275.86      272.53      4.37 o 
  -3   2   4      139.41      177.46      3.25 o 
  -2   2   4      974.83      953.12     10.91 o 
  -1   2   4     1128.73     1228.48     14.68 o 
   0   2   4      300.47      195.44      2.89 o 
   1   2   4     1356.68     1535.59     18.04 o 
   2   2   4        2.24        5.62      0.53 o 
   3   2   4      272.43      264.18      3.86 o 
   4   2   4       43.02       34.86      1.44 o 
   5   2   4      140.81      133.62      2.71 o 
   6   2   4     1024.04     1080.87     11.49 o 
   7   2   4       37.01       53.02      1.88 o 
   8   2   4     1418.47     1395.13     17.06 o 
   9   2   4       31.97       28.61      1.86 o 
  10   2   4      571.60      501.25      8.07 o 
  11   2   4       21.35       14.86      1.69 o 
  12   2   4      455.10      396.05      7.13 o 
  13   2   4       27.96       25.66      2.22 o 
  14   2   4       11.13        6.79      2.14 o 
  15   2   4       22.32       24.19      2.89 o 
  16   2   4      170.38      184.25      6.78 o 
  17   2   4       19.75       25.26      3.79 o 
 -20   3   4        7.71        2.66      4.57 o 
 -19   3   4      152.78      153.58      8.47 o 
 -18   3   4       43.31       39.58      4.07 o 
 -17   3   4       86.60       75.38      3.80 o 
 -16   3   4       97.23       78.80      5.08 o 
 -15   3   4       72.31       72.07      3.49 o 
 -14   3   4      740.15      724.88     11.52 o 
 -13   3   4      310.05      291.80      5.89 o 
 -12   3   4      552.05      515.17      8.15 o 
 -11   3   4       99.39      103.00      3.98 o 
 -10   3   4       13.85       14.76      1.17 o 
  -9   3   4      413.07      459.59      6.72 o 
  -8   3   4     1049.28     1049.33     14.23 o 
  -7   3   4      371.70      391.21      5.90 o 
  -6   3   4       34.02       50.64      1.62 o 
  -5   3   4       36.60       37.64      1.16 o 
  -4   3   4     1066.24      888.35     10.15 o 
  -3   3   4      197.78      175.27      3.48 o 
  -2   3   4      253.05      240.51      4.01 o 
  -1   3   4      192.53      188.45      4.03 o 
   0   3   4       90.60      130.39      2.65 o 
   1   3   4     4225.84     4455.41     50.74 o 
   2   3   4     4123.49     4260.25     44.10 o 
   3   3   4       22.67       21.49      0.96 o 
   4   3   4     3377.67     3413.49     41.98 o 
   5   3   4      466.10      513.95      9.04 o 
   6   3   4     1447.42     1458.59     21.22 o 
   7   3   4       41.67       23.22      1.86 o 
   8   3   4        6.03        1.59      0.86 o 
   9   3   4      413.57      401.52      7.08 o 
  10   3   4      256.99      238.62      5.58 o 
  11   3   4       48.84       42.83      2.06 o 
  12   3   4      563.86      544.00      8.51 o 
  13   3   4      402.99      377.98      6.91 o 
  14   3   4       37.43       42.54      2.48 o 
  15   3   4       14.41        6.20      3.28 o 
  16   3   4      184.58      197.38      9.74 o 
  17   3   4       27.77       19.67     16.41 o 
 -19   4   4       19.69       17.52      4.83 o 
 -18   4   4        7.17        3.89      2.88 o 
 -17   4   4       12.33        7.83      2.84 o 
 -16   4   4       96.60      100.84      5.90 o 
 -15   4   4      273.75      254.65      9.24 o 
 -14   4   4        9.03        8.55      2.57 o 
 -13   4   4       52.87       45.07      3.33 o 
 -12   4   4     1374.12     1345.72     21.98 o 
 -11   4   4     1278.92     1175.09     17.17 o 
 -10   4   4     1088.39     1071.69     17.24 o 
  -9   4   4        0.46       -0.97      0.97 o 
  -8   4   4       25.51       29.93      1.98 o 
  -7   4   4       85.56      107.85      4.02 o 
  -6   4   4       17.90       32.65      1.28 o 
  -5   4   4       34.94       49.56      2.57 o 
  -4   4   4      167.65      201.20      4.14 o 
  -3   4   4        4.08        0.14      0.49 o 
  -2   4   4        0.02        0.24      0.48 o 
  -1   4   4       75.09       91.41      3.02 o 
   0   4   4     1753.10     2075.07     22.85 o 
   1   4   4      383.84      423.85      6.72 o 
   2   4   4      786.16      803.54     11.90 o 
   3   4   4      235.26      258.42      4.34 o 
   4   4   4       17.85       30.47      1.26 o 
   5   4   4       56.38       57.03      2.61 o 
   6   4   4      151.75      163.35      5.18 o 
   7   4   4      245.63      258.73      8.73 o 
   8   4   4      946.94      903.42     16.34 o 
   9   4   4       17.81       17.15      2.52 o 
  10   4   4      208.54      186.61      6.57 o 
  11   4   4       95.29       86.55      4.79 o 
  12   4   4        7.64        6.95      2.36 o 
  13   4   4        8.26        3.14      2.31 o 
  14   4   4      316.95      332.06     10.18 o 
  15   4   4       15.47       17.77      3.88 o 
  16   4   4       16.23       28.31      8.19 o 
 -18   5   4       20.13       17.68      4.63 o 
 -17   5   4        0.10       -0.71      2.88 o 
 -16   5   4        1.79        0.90      2.58 o 
 -15   5   4       79.32       85.29      6.03 o 
 -14   5   4      145.41      152.42      9.64 o 
 -13   5   4       66.62       89.41      5.71 o 
 -12   5   4      641.74      628.52     14.99 o 
 -11   5   4        5.88        7.62      2.16 o 
 -10   5   4      430.44      447.07      9.31 o 
  -9   5   4      797.62      772.40     13.33 o 
  -8   5   4      458.43      514.68      9.77 o 
  -7   5   4      371.37      398.52      7.40 o 
  -6   5   4     1925.74     1964.47     24.13 o 
  -5   5   4       41.89       43.64      1.97 o 
  -4   5   4     3856.04     3803.10     39.07 o 
  -3   5   4      584.54      602.45      7.72 o 
  -2   5   4       70.80       91.28      2.22 o 
  -1   5   4       35.36       26.58      1.44 o 
   0   5   4       83.11       79.78      2.35 o 
   1   5   4      276.89      310.39      5.59 o 
   2   5   4        0.37       -0.68      0.68 o 
   3   5   4       16.74       16.04      1.42 o 
   4   5   4       51.10       45.32      2.41 o 
   5   5   4       13.44       18.55      2.30 o 
   6   5   4      718.00      693.86     13.24 o 
   7   5   4      243.50      221.26      6.58 o 
   8   5   4        0.40        1.75      1.55 o 
   9   5   4      239.26      220.80      8.11 o 
  10   5   4      151.02      135.32      5.99 o 
  11   5   4        1.09        0.63      1.89 o 
  12   5   4      565.09      528.03     12.71 o 
  13   5   4       47.70       36.83      4.05 o 
  14   5   4       68.02       78.93      7.04 o 
  15   5   4       95.70       90.37      7.42 o 
 -17   6   4       94.65       83.41      8.54 o 
 -16   6   4       24.12       30.44      5.18 o 
 -15   6   4      143.92      134.67      7.54 o 
 -14   6   4        7.69        5.27      2.80 o 
 -13   6   4        2.37        3.34      2.39 o 
 -12   6   4      260.91      240.89      9.54 o 
 -11   6   4       93.60       84.86      6.19 o 
 -10   6   4       38.14       30.19      3.52 o 
  -9   6   4       75.52       70.87      4.41 o 
  -8   6   4      198.44      185.26      6.57 o 
  -7   6   4      195.38      174.11      8.17 o 
  -6   6   4       87.51       85.11      3.78 o 
  -5   6   4      517.10      493.32      7.89 o 
  -4   6   4       31.20       26.67      1.76 o 
  -3   6   4        1.84        0.82      0.75 o 
  -2   6   4      568.42      581.35      7.62 o 
  -1   6   4       11.83       14.90      1.35 o 
   0   6   4      240.26      281.51      4.83 o 
   1   6   4        1.27       -0.36      0.88 o 
   2   6   4     1605.11     1678.90     22.08 o 
   3   6   4       45.23       46.37      2.96 o 
   4   6   4       52.81       69.32      5.26 o 
   5   6   4      242.07      238.85      9.80 o 
   6   6   4      255.32      239.71      6.57 o 
   7   6   4       73.68       87.37      4.26 o 
   8   6   4      416.55      407.64      9.44 o 
   9   6   4       46.73       46.27      3.62 o 
  10   6   4        1.31        0.13      1.83 o 
  11   6   4      501.76      551.30     12.35 o 
  12   6   4       33.65       30.66      3.54 o 
  13   6   4      113.41      144.50      6.69 o 
  14   6   4       87.56       73.42      5.67 o 
 -16   7   4       82.67       90.78      9.75 o 
 -15   7   4        0.06       -1.86      3.09 o 
 -14   7   4       10.29        6.66      3.19 o 
 -13   7   4        3.72       -1.54      2.38 o 
 -12   7   4      274.90      260.45     10.92 o 
 -11   7   4       27.58       16.57      3.39 o 
 -10   7   4      155.35      159.74      7.23 o 
  -9   7   4       81.88       70.92      5.32 o 
  -8   7   4       30.27       34.35      3.23 o 
  -7   7   4        7.96        4.98      1.96 o 
  -6   7   4      203.50      199.53      6.12 o 
  -5   7   4       49.64       52.90      3.75 o 
  -4   7   4      465.35      465.04      8.36 o 
  -3   7   4       76.22       76.51      3.71 o 
  -2   7   4      117.88      105.58      3.08 o 
  -1   7   4      324.37      308.48      5.38 o 
   0   7   4      111.26      111.30      3.09 o 
   1   7   4       75.38       68.87      3.14 o 
   2   7   4      131.43      139.40      4.95 o 
   3   7   4      120.05      115.29      4.72 o 
   4   7   4       10.78       10.89      1.94 o 
   5   7   4        0.94       -1.44      1.44 o 
   6   7   4       28.79       30.11      2.93 o 
   7   7   4        0.03       -1.47      1.47 o 
   8   7   4        3.72        2.59      1.88 o 
   9   7   4       47.96       36.16      3.50 o 
  10   7   4        1.43        4.84      2.28 o 
  11   7   4       16.20       11.91      2.93 o 
  12   7   4       54.08       51.11      4.53 o 
  13   7   4        9.46        9.73      3.46 o 
 -14   8   4       51.97       55.60      7.46 o 
 -13   8   4      127.97      155.76     10.36 o 
 -12   8   4       97.90       80.01      6.01 o 
 -11   8   4       65.87       66.28      5.49 o 
 -10   8   4      631.66      636.85     19.90 o 
  -9   8   4       29.24       21.84      3.46 o 
  -8   8   4        0.15        0.28      2.19 o 
  -7   8   4      132.19      140.99      6.02 o 
  -6   8   4       11.13       11.65      2.27 o 
  -5   8   4      245.94      230.11      6.70 o 
  -4   8   4        0.90        2.22      1.60 o 
  -3   8   4       94.56      104.94      4.10 o 
  -2   8   4      439.89      417.91      8.80 o 
  -1   8   4      116.97      121.44      4.23 o 
   0   8   4      284.80      290.93      8.54 o 
   1   8   4        7.06        4.16      1.86 o 
   2   8   4      709.08      683.40     14.42 o 
   3   8   4        0.08        2.15      1.77 o 
   4   8   4      100.55      102.07      4.59 o 
   5   8   4      268.79      277.94      7.71 o 
   6   8   4      151.83      147.46      5.82 o 
   7   8   4        0.18       -1.23      1.85 o 
   8   8   4      451.35      464.13     11.08 o 
   9   8   4       29.74       27.80      3.72 o 
  10   8   4        9.00        8.21      2.71 o 
  11   8   4       93.76       90.27      7.62 o 
 -12   9   4        0.29        0.12      3.60 o 
 -11   9   4       39.66       42.41      5.25 o 
 -10   9   4       20.27       31.45      4.43 o 
  -9   9   4       55.28       64.58      4.93 o 
  -8   9   4        0.16        0.36      2.25 o 
  -7   9   4        1.89        2.63      2.24 o 
  -6   9   4       23.52       16.74      2.90 o 
  -5   9   4       27.23       30.80      3.40 o 
  -4   9   4       83.13      100.93      4.53 o 
  -3   9   4        8.42        7.69      2.03 o 
  -2   9   4      146.95      157.05      5.21 o 
  -1   9   4       12.85        9.82      2.10 o 
   0   9   4       44.40       41.05      3.22 o 
   1   9   4       17.78       11.78      2.26 o 
   2   9   4      232.13      243.17      7.87 o 
   3   9   4       13.97       10.68      2.69 o 
   4   9   4      136.91      135.77      8.63 o 
   5   9   4        0.30       -0.47      2.29 o 
   6   9   4        4.72        5.00      2.78 o 
   7   9   4      100.17       99.84      5.64 o 
   8   9   4       11.40       12.86      3.90 o 
   9   9   4      213.13      232.66     11.75 o 
  -8  10   4       33.32       34.40      7.49 o 
  -7  10   4       15.88       16.07      3.22 o 
  -6  10   4        2.34        0.63      2.40 o 
  -5  10   4       13.39       10.85      2.73 o 
  -4  10   4       29.54       22.61      3.21 o 
  -3  10   4        9.00        5.38      2.13 o 
  -2  10   4       56.76       51.50      3.51 o 
  -1  10   4        2.25        1.88      1.89 o 
   0  10   4      225.73      236.29      8.18 o 
   1  10   4        0.42       -0.46      2.13 o 
   2  10   4       18.19       11.12      2.78 o 
   3  10   4      167.72      183.22      7.40 o 
   4  10   4      200.44      182.70      8.14 o 
   5  10   4       11.62       11.64      3.31 o 
 -20   1   5       37.91       51.94      4.96 o 
 -19   1   5       60.59       54.04      3.92 o 
 -18   1   5      116.38      123.24      5.10 o 
 -17   1   5       27.80       34.25      2.96 o 
 -16   1   5      202.00      213.11      6.79 o 
 -15   1   5        0.64       -0.82      1.26 o 
 -14   1   5       39.47       32.79      2.25 o 
 -13   1   5      765.58      746.75     10.24 o 
 -12   1   5        4.54        3.43      1.09 o 
 -11   1   5     2408.13     2531.56     25.75 o 
 -10   1   5      502.80      541.38      7.26 o 
  -9   1   5       85.53       95.14      2.51 o 
  -8   1   5     2826.33     3483.10     33.60 o 
  -7   1   5     1729.73     1993.52     20.07 o 
  -6   1   5     5519.73     6002.60     53.58 o 
  -5   1   5       26.62       18.47      0.85 o 
  -4   1   5       56.03       74.12      1.89 o 
  -3   1   5     1155.36     1046.73      9.39 o 
  -2   1   5     2921.95     2776.18     22.31 o 
  -1   1   5     1318.56     1345.80     12.88 o 
   0   1   5     1015.63      962.11      9.60 o 
   1   1   5      123.79       58.32      2.36 o 
   2   1   5     1915.48     1970.21     19.33 o 
   3   1   5     1258.23     1408.53     14.44 o 
   4   1   5      434.33      386.82      5.34 o 
   5   1   5     4103.49     4486.81     44.18 o 
   6   1   5      258.33      283.39      4.45 o 
   7   1   5      805.61      907.79     10.14 o 
   8   1   5       69.45       80.48      3.18 o 
   9   1   5     1125.33     1097.08     13.59 o 
  10   1   5       50.65       41.92      3.00 o 
  11   1   5      249.96      228.42      5.22 o 
  12   1   5      532.36      536.40     14.14 o 
  13   1   5        7.04        5.85      2.03 o 
  14   1   5       23.16       22.24      2.97 o 
  15   1   5      105.75      105.57      5.24 o 
  16   1   5      172.76      200.73      8.73 o 
  17   1   5       49.08       56.01      9.19 o 
 -20   2   5        0.41       -1.53      2.32 o 
 -19   2   5       60.75       61.55      4.07 o 
 -18   2   5        5.31        4.64      1.98 o 
 -17   2   5       98.23       97.37      4.13 o 
 -16   2   5       31.25       34.59      2.47 o 
 -15   2   5     1400.95     1358.22     16.70 o 
 -14   2   5     1763.19     1765.86     20.37 o 
 -13   2   5       80.53       70.97      2.70 o 
 -12   2   5        0.37       -0.61      0.88 o 
 -11   2   5     1697.03     1626.93     17.58 o 
 -10   2   5      209.05      161.62      4.96 o 
  -9   2   5       26.18       25.90      1.55 o 
  -8   2   5      110.15      101.61      2.45 o 
  -7   2   5        2.43        1.28      0.59 o 
  -6   2   5      625.50      764.14      7.99 o 
  -5   2   5       40.96       26.83      1.29 o 
  -4   2   5       38.20       62.44      1.87 o 
  -3   2   5      524.62      548.17      6.32 o 
  -2   2   5      400.58      496.60      6.08 o 
  -1   2   5      794.26      789.63      7.81 o 
   0   2   5      800.81      772.95      8.22 o 
   1   2   5     6077.55     6173.07     61.11 o 
   2   2   5        1.29        1.39      0.42 o 
   3   2   5     1408.06     1561.76     14.95 o 
   4   2   5      744.33      777.08      8.50 o 
   5   2   5     1414.89     1438.46     13.64 o 
   6   2   5      219.63      242.59      3.46 o 
   7   2   5      181.93      188.51      3.62 o 
   8   2   5      154.20      145.79      4.72 o 
   9   2   5        9.53       10.52      1.39 o 
  10   2   5        0.10       -0.85      1.04 o 
  11   2   5       57.96       59.97      2.82 o 
  12   2   5      120.98      106.97      3.77 o 
  13   2   5      583.79      531.18      9.37 o 
  14   2   5       20.01       13.32      2.62 o 
  15   2   5      144.29      128.45      5.64 o 
  16   2   5      168.06      190.17      7.89 o 
 -20   3   5        9.29       12.14      3.61 o 
 -19   3   5       33.66       36.95      3.96 o 
 -18   3   5       84.50       88.12      4.93 o 
 -17   3   5       15.19       16.55      2.53 o 
 -16   3   5       37.00       22.65      2.44 o 
 -15   3   5       23.48       33.52      2.57 o 
 -14   3   5      128.09      112.79      3.81 o 
 -13   3   5      185.45      161.42      4.34 o 
 -12   3   5       11.09       11.18      1.72 o 
 -11   3   5        6.31       17.72      1.59 o 
 -10   3   5      221.49      188.97      3.69 o 
  -9   3   5      619.01      564.62      7.41 o 
  -8   3   5      975.62      909.38     14.97 o 
  -7   3   5        4.24        2.97      0.74 o 
  -6   3   5      888.18      936.49     11.25 o 
  -5   3   5     1600.50     1671.96     19.64 o 
  -4   3   5      174.19      195.43      3.97 o 
  -3   3   5     1364.45     1462.50     17.55 o 
  -2   3   5      111.91       91.27      2.06 o 
  -1   3   5      312.80      376.98      7.58 o 
   0   3   5        1.22        4.71      0.75 o 
   1   3   5      539.08      538.08      7.39 o 
   2   3   5      255.43      248.80      4.19 o 
   3   3   5       65.75       77.34      2.09 o 
   4   3   5      176.05      213.18      5.94 o 
   5   3   5      114.50      128.86      5.41 o 
   6   3   5      491.77      475.96      9.07 o 
   7   3   5      544.14      544.88      9.04 o 
   8   3   5       79.88       77.20      3.03 o 
   9   3   5       41.99       47.07      2.10 o 
  10   3   5      222.10      223.30      5.19 o 
  11   3   5       14.30        5.85      1.36 o 
  12   3   5        5.27        3.77      1.37 o 
  13   3   5       15.13       13.42      1.72 o 
  14   3   5       11.11        9.79      2.17 o 
  15   3   5       83.62       86.86      6.44 o 
  16   3   5       72.23       70.27      8.64 o 
 -19   4   5      124.15      144.23      9.31 o 
 -18   4   5        7.18        8.71      3.08 o 
 -17   4   5      132.48      135.20      6.57 o 
 -16   4   5        2.00        4.90      2.35 o 
 -15   4   5      623.65      564.21     13.12 o 
 -14   4   5     1226.08     1216.57     21.75 o 
 -13   4   5      130.68      123.53      5.10 o 
 -12   4   5      159.87      166.73      6.25 o 
 -11   4   5       62.53       70.20      4.17 o 
 -10   4   5       11.21        6.18      1.48 o 
  -9   4   5     1932.27     1981.29     25.79 o 
  -8   4   5       66.36       72.22      2.96 o 
  -7   4   5     2034.39     2034.47     21.61 o 
  -6   4   5        2.35        0.80      0.66 o 
  -5   4   5      123.24      141.91      3.88 o 
  -4   4   5     1238.21     1195.91     16.95 o 
  -3   4   5       67.92       66.21      2.07 o 
  -2   4   5      142.55      183.92      3.07 o 
  -1   4   5      224.02      217.15      3.70 o 
   0   4   5      215.81      236.20      4.59 o 
   1   4   5      995.17      923.13     12.39 o 
   2   4   5      114.18      120.69      3.15 o 
   3   4   5      451.64      496.59      6.86 o 
   4   4   5       33.64       39.21      2.55 o 
   5   4   5      731.84      709.83     13.30 o 
   6   4   5      650.03      589.03     14.37 o 
   7   4   5      345.27      341.08      9.81 o 
   8   4   5      151.11      160.84      6.09 o 
   9   4   5     1487.27     1498.57     26.52 o 
  10   4   5       15.62       13.55      2.49 o 
  11   4   5      451.51      445.05     11.55 o 
  12   4   5      271.16      271.88      8.84 o 
  13   4   5      331.36      327.44      9.86 o 
  14   4   5       36.29       35.21      4.18 o 
  15   4   5       56.13       61.93      6.96 o 
 -18   5   5       16.12       12.03      5.13 o 
 -17   5   5        0.50        0.16      2.99 o 
 -16   5   5       26.83       22.32      4.32 o 
 -15   5   5        1.07        0.91      2.42 o 
 -14   5   5       30.70       23.98      3.79 o 
 -13   5   5      398.61      376.83     11.41 o 
 -12   5   5        1.71       -0.80      2.11 o 
 -11   5   5      817.14      773.35     15.43 o 
 -10   5   5      643.49      662.80     13.65 o 
  -9   5   5      344.36      328.80      8.54 o 
  -8   5   5        5.54        8.75      2.04 o 
  -7   5   5      196.51      211.40      5.05 o 
  -6   5   5      128.77      119.19      3.46 o 
  -5   5   5      190.05      172.67      6.43 o 
  -4   5   5      336.28      344.18      5.56 o 
  -3   5   5      161.61      128.56      3.11 o 
  -2   5   5      549.49      535.61      7.30 o 
  -1   5   5       18.07        8.34      1.03 o 
   0   5   5      185.58      184.37      4.03 o 
   1   5   5       38.51       42.16      2.07 o 
   2   5   5      167.50      181.80      4.77 o 
   3   5   5      272.76      252.45      5.99 o 
   4   5   5      487.75      490.25     11.77 o 
   5   5   5        4.62        4.56      1.85 o 
   6   5   5      320.27      322.70      9.39 o 
   7   5   5       19.86       27.10      2.81 o 
   8   5   5       39.67       36.44      3.33 o 
   9   5   5       82.66       82.61      6.13 o 
  10   5   5       28.07       25.80      3.21 o 
  11   5   5        1.38        1.94      2.07 o 
  12   5   5       81.12       80.55      5.28 o 
  13   5   5      207.88      196.05      8.04 o 
  14   5   5        0.02        2.57      2.85 o 
  15   5   5      337.60      348.05     14.69 o 
 -17   6   5       45.99       57.26      7.27 o 
 -16   6   5        0.55       -1.43      3.08 o 
 -15   6   5       87.20       81.39      6.25 o 
 -14   6   5      163.07      173.43      8.29 o 
 -13   6   5        1.08        3.54      2.56 o 
 -12   6   5       11.23        8.53      2.85 o 
 -11   6   5      174.28      169.48      9.84 o 
 -10   6   5        9.18        5.22      2.20 o 
  -9   6   5     2125.00     1992.47     31.51 o 
  -8   6   5       34.74       26.90      2.94 o 
  -7   6   5      939.04      927.37     20.24 o 
  -6   6   5      165.58      169.68      5.76 o 
  -5   6   5      379.92      393.07      8.26 o 
  -4   6   5      572.43      525.72      9.24 o 
  -3   6   5       19.93       16.14      1.55 o 
  -2   6   5      230.80      248.67      4.58 o 
  -1   6   5       61.70       57.85      2.09 o 
   0   6   5      282.05      301.41      6.06 o 
   1   6   5      374.10      343.68      7.25 o 
   2   6   5       41.39       33.78      2.39 o 
   3   6   5        4.04        2.75      1.50 o 
   4   6   5      185.59      219.90      6.53 o 
   5   6   5       73.26       64.20      4.55 o 
   6   6   5       71.50       64.05      3.80 o 
   7   6   5        0.07       -1.44      1.44 o 
   8   6   5       26.90       24.82      2.91 o 
   9   6   5      584.73      584.65     17.40 o 
  10   6   5        1.04        1.74      2.22 o 
  11   6   5      167.33      169.05      7.16 o 
  12   6   5        5.22        3.04      2.51 o 
  13   6   5       18.96        9.54      3.18 o 
 -16   7   5       64.70       81.37      9.17 o 
 -15   7   5        8.32        4.20      3.56 o 
 -14   7   5        0.07       -1.03      2.77 o 
 -13   7   5       48.65       44.03      4.96 o 
 -12   7   5        3.85        8.94      3.02 o 
 -11   7   5     1096.38     1118.05     28.52 o 
 -10   7   5       55.29       45.67      4.31 o 
  -9   7   5        2.39        1.86      1.97 o 
  -8   7   5      273.18      268.24     10.17 o 
  -7   7   5       33.18       28.34      2.84 o 
  -6   7   5       47.70       45.55      3.27 o 
  -5   7   5      559.66      530.15     10.14 o 
  -4   7   5      126.23      131.26      5.26 o 
  -3   7   5      740.37      724.08     12.82 o 
  -2   7   5        9.90        4.85      1.65 o 
  -1   7   5      138.24      146.03      4.47 o 
   0   7   5       17.38       17.86      2.06 o 
   1   7   5       61.82       58.70      3.37 o 
   2   7   5       41.72       36.32      3.77 o 
   3   7   5        0.08        1.29      1.62 o 
   4   7   5      330.92      310.32      8.34 o 
   5   7   5       45.75       61.22      3.79 o 
   6   7   5       27.85       25.20      2.89 o 
   7   7   5      334.89      338.80      8.82 o 
   8   7   5       65.26       67.18      4.40 o 
   9   7   5       31.29       35.43      4.93 o 
  10   7   5      520.30      525.32     12.29 o 
  11   7   5       18.70       13.90      3.01 o 
  12   7   5       58.31       59.71      4.83 o 
 -14   8   5        3.10        5.92      4.27 o 
 -13   8   5        0.01        1.93      3.21 o 
 -12   8   5        2.47        2.52      2.87 o 
 -11   8   5      209.39      194.86     12.61 o 
 -10   8   5        0.44        0.71      2.43 o 
  -9   8   5       40.57       37.30      4.08 o 
  -8   8   5        5.73        4.89      2.64 o 
  -7   8   5       60.89       67.42      5.03 o 
  -6   8   5       27.06       22.43      2.86 o 
  -5   8   5       62.64       65.58      3.88 o 
  -4   8   5      151.76      163.99      8.94 o 
  -3   8   5       12.13       10.64      2.04 o 
  -2   8   5        3.32        4.30      1.61 o 
  -1   8   5        9.88       12.67      2.01 o 
   0   8   5        4.90        2.58      1.83 o 
   1   8   5      170.73      152.62      6.48 o 
   2   8   5       47.87       51.19      4.08 o 
   3   8   5      403.15      385.81     11.25 o 
   4   8   5       48.50       49.17      3.81 o 
   5   8   5        1.11        0.08      1.88 o 
   6   8   5       24.60       23.89      3.26 o 
   7   8   5        2.61        2.92      2.30 o 
   8   8   5      107.71      118.87      7.14 o 
   9   8   5        0.08        0.67      2.24 o 
  10   8   5        9.66        3.48      2.91 o 
 -12   9   5       46.27       50.70      7.34 o 
 -11   9   5      584.83      631.22     22.83 o 
 -10   9   5       26.20       29.33      5.56 o 
  -9   9   5        0.73        3.43      2.91 o 
  -8   9   5       55.30       40.34      4.04 o 
  -7   9   5       11.79       11.76      2.88 o 
  -6   9   5        0.11        0.30      2.16 o 
  -5   9   5      170.42      184.65      7.65 o 
  -4   9   5        1.36       -1.47      1.79 o 
  -3   9   5      388.64      425.97     13.16 o 
  -2   9   5       29.66       34.54      3.60 o 
  -1   9   5      365.55      359.16     13.46 o 
   0   9   5      101.18       94.34      4.35 o 
   1   9   5        9.72       16.81      3.09 o 
   2   9   5      310.84      331.44     13.65 o 
   3   9   5        1.60        4.32      2.48 o 
   4   9   5       19.67       14.32      2.85 o 
   5   9   5       49.83       69.95      5.11 o 
   6   9   5        2.86        1.01      2.42 o 
   7   9   5       36.26       32.51      4.16 o 
   8   9   5        0.11       -1.89      2.89 o 
  -8  10   5        5.99        6.63      3.33 o 
  -7  10   5       40.78       44.01      5.03 o 
  -6  10   5       71.32       74.27      5.16 o 
  -5  10   5       11.64        6.85      2.78 o 
  -4  10   5       80.82       86.63      5.13 o 
  -3  10   5        5.40        3.44      2.47 o 
  -2  10   5       18.77       20.77      3.01 o 
  -1  10   5       24.18       22.18      3.45 o 
   0  10   5        0.09        1.74      2.21 o 
   1  10   5       99.03      133.01      5.32 o 
   2  10   5       12.83        2.11      2.55 o 
   3  10   5      109.93       76.09      8.51 o 
   4  10   5        4.03       12.39      3.60 o 
 -21   0   6       68.83       87.92     26.38 o 
 -20   0   6      261.91      291.14     13.93 o 
 -19   0   6        2.38        1.40      2.72 o 
 -18   0   6       13.26       26.38      3.70 o 
 -17   0   6       93.49      104.05      5.78 o 
 -16   0   6      215.86      219.91      8.01 o 
 -15   0   6      225.60      189.09      7.65 o 
 -14   0   6      758.90      790.79     15.35 o 
 -13   0   6      664.01      704.63     12.92 o 
 -12   0   6     1357.32     1362.37     20.99 o 
 -11   0   6     1252.81     1204.60     20.13 o 
 -10   0   6     1406.30     1530.53     22.50 o 
  -9   0   6     3735.42     3870.96     50.99 o 
  -8   0   6     2322.58     2407.35     35.15 o 
  -7   0   6     3618.39     4079.90     62.86 o 
  -5   0   6       27.81       39.51      2.05 o 
  -4   0   6       32.05       20.81      1.60 o 
  -3   0   6     1682.85     1874.00     22.12 o 
  -2   0   6     9671.58     9495.66    127.89 o 
  -1   0   6       13.17       11.25      1.31 o 
   0   0   6    22167.02    21362.70    389.57 o 
   1   0   6      161.82      125.51      3.48 o 
   2   0   6    10094.02    10123.61    136.57 o 
   3   0   6      550.07      630.45     11.08 o 
   4   0   6      332.79      279.69      6.34 o 
   5   0   6      851.79      932.23     14.67 o 
   6   0   6     2729.93     2916.12     39.47 o 
   7   0   6      294.88      301.27      6.88 o 
   8   0   6      513.41      485.89      8.82 o 
   9   0   6      342.95      311.22      7.13 o 
  10   0   6        8.00        4.25      2.49 o 
  11   0   6       17.52       15.60      5.27 o 
  12   0   6       47.78       56.42      5.20 o 
  13   0   6      126.65      117.96      8.55 o 
  14   0   6     1069.54     1064.53     34.07 o 
  15   0   6       17.94       17.75      4.20 o 
  16   0   6        0.12        4.18      4.18 o 
 -20   1   6        3.65        3.25      2.50 o 
 -19   1   6       10.46       10.74      2.41 o 
 -18   1   6        5.62        6.34      2.12 o 
 -17   1   6       34.67       35.99      2.90 o 
 -16   1   6        4.90        3.26      1.65 o 
 -15   1   6      137.87      160.93      4.72 o 
 -14   1   6        6.00        3.69      1.76 o 
 -13   1   6      376.32      340.25      6.38 o 
 -12   1   6      803.66      784.48     10.49 o 
 -11   1   6      176.88      160.41      3.45 o 
 -10   1   6      469.12      447.71      6.30 o 
  -9   1   6      134.22      105.04      2.96 o 
  -8   1   6      599.31      582.51      7.56 o 
  -7   1   6     1100.19     1248.74     13.25 o 
  -6   1   6      206.87      277.78      3.76 o 
  -5   1   6      263.46      287.22      3.52 o 
  -4   1   6       84.32      108.16      1.84 o 
  -3   1   6      560.17      587.14      6.09 o 
  -2   1   6      615.93      668.55      7.00 o 
  -1   1   6      911.38      940.44      9.58 o 
   0   1   6     1654.14     1639.64     17.74 o 
   1   1   6      430.40      382.76      5.18 o 
   2   1   6     1130.30     1122.05     12.41 o 
   3   1   6     1613.40     1648.48     16.85 o 
   4   1   6      427.70      406.46      5.58 o 
   5   1   6       97.68       93.17      2.48 o 
   6   1   6      162.42      189.23      3.74 o 
   7   1   6      149.08      152.78      3.13 o 
   8   1   6       14.20        9.57      1.17 o 
   9   1   6       29.91       28.05      1.93 o 
  10   1   6       63.53       70.08      2.92 o 
  11   1   6      140.97      133.39      5.05 o 
  12   1   6       67.18       62.02      3.98 o 
  13   1   6       37.29       35.85      3.88 o 
  14   1   6        1.34        2.85      2.22 o 
  15   1   6        0.29       -1.26      2.03 o 
  16   1   6        8.60        7.67      3.62 o 
 -20   2   6      135.97      158.77      6.97 o 
 -19   2   6       17.71       14.85      2.71 o 
 -18   2   6        9.94        8.65      2.31 o 
 -17   2   6        0.81        0.71      1.53 o 
 -16   2   6      115.65      125.21      4.64 o 
 -15   2   6      239.05      210.07      5.17 o 
 -14   2   6       11.64        2.43      1.33 o 
 -13   2   6      991.35     1056.62     13.85 o 
 -12   2   6      116.26      127.87      3.47 o 
 -11   2   6      211.95      203.35      4.28 o 
 -10   2   6      569.41      595.55      8.09 o 
  -9   2   6      966.02     1033.75     10.49 o 
  -8   2   6     2844.71     3000.36     26.91 o 
  -7   2   6      667.24      695.42      7.10 o 
  -6   2   6     2251.60     2224.95     19.84 o 
  -5   2   6        9.63        5.50      0.61 o 
  -4   2   6      532.08      533.05      7.14 o 
  -3   2   6       15.72       35.03      1.43 o 
  -2   2   6     3496.50     3625.92     34.19 o 
  -1   2   6      351.68      305.17      4.33 o 
   0   2   6     1538.26     1718.06     19.23 o 
   1   2   6      222.99      261.31      3.79 o 
   2   2   6     3175.14     3124.42     29.69 o 
   3   2   6      263.84      239.11      3.42 o 
   4   2   6      456.18      423.79      5.33 o 
   5   2   6     1033.61     1089.32     11.93 o 
   6   2   6     1604.21     1586.22     18.06 o 
   7   2   6      310.11      321.74      6.03 o 
   8   2   6      207.58      199.73      4.45 o 
   9   2   6      177.64      161.12      5.21 o 
  10   2   6      101.11       97.42      3.43 o 
  11   2   6       83.85       68.41      3.20 o 
  12   2   6       23.63       24.68      2.20 o 
  13   2   6       71.52       66.30      4.03 o 
  14   2   6      107.96      118.81      5.09 o 
  15   2   6       10.08        6.55      3.04 o 
  16   2   6       31.28       26.90      3.88 o 
 -20   3   6       47.80       44.49      5.93 o 
 -19   3   6       17.37       16.99      3.26 o 
 -18   3   6      152.19      171.89      6.62 o 
 -17   3   6      124.52      126.42      5.90 o 
 -16   3   6        2.88        0.91      1.79 o 
 -15   3   6      171.76      185.46      5.51 o 
 -14   3   6      159.91      143.17      5.19 o 
 -13   3   6     1262.04     1225.22     18.29 o 
 -12   3   6     1160.91     1146.39     17.44 o 
 -11   3   6      156.14      144.22      3.81 o 
 -10   3   6      524.65      500.15      8.18 o 
  -9   3   6        4.85        5.91      0.90 o 
  -8   3   6     1882.41     1962.76     21.30 o 
  -7   3   6      786.89      945.75     13.15 o 
  -6   3   6       53.90       48.39      2.19 o 
  -5   3   6      683.23      691.43      9.73 o 
  -4   3   6        0.04        1.14      0.78 o 
  -3   3   6       13.30       36.69      2.06 o 
  -2   3   6     2547.74     2543.62     29.51 o 
  -1   3   6     2973.28     3100.76     32.68 o 
   0   3   6      266.58      278.25      5.02 o 
   1   3   6      211.66      256.55      5.22 o 
   2   3   6     1077.76     1065.22     13.84 o 
   3   3   6     1436.33     1440.71     18.11 o 
   4   3   6     1516.55     1397.49     17.73 o 
   5   3   6      368.19      322.63      6.00 o 
   6   3   6      457.86      467.60      8.40 o 
   7   3   6        9.22       11.74      1.43 o 
   8   3   6      248.83      247.37      5.36 o 
   9   3   6      106.70      104.34      3.08 o 
  10   3   6      241.63      244.99      5.11 o 
  11   3   6        3.32        3.13      1.32 o 
  12   3   6      188.96      177.94      5.13 o 
  13   3   6      316.59      355.18      7.43 o 
  14   3   6       23.83       26.66      4.02 o 
  15   3   6        2.19       -2.35      3.83 o 
 -19   4   6       29.38       20.24      4.85 o 
 -18   4   6        8.09       13.74      3.47 o 
 -17   4   6       34.37       28.22      3.95 o 
 -16   4   6       13.02       20.45      3.21 o 
 -15   4   6       21.39       10.78      2.62 o 
 -14   4   6      364.62      344.93      9.56 o 
 -13   4   6      449.03      463.31     10.23 o 
 -12   4   6      454.74      423.32      9.37 o 
 -11   4   6       48.75       40.21      3.95 o 
 -10   4   6      102.01       96.17      5.71 o 
  -9   4   6      331.82      263.65      6.52 o 
  -8   4   6       55.61       56.37      2.59 o 
  -7   4   6       22.85       18.69      1.36 o 
  -6   4   6       58.95       60.67      2.36 o 
  -5   4   6        4.65       11.84      1.38 o 
  -4   4   6      103.39      112.53      3.82 o 
  -3   4   6      463.95      599.66      8.19 o 
  -2   4   6        6.33        3.26      0.66 o 
  -1   4   6       74.51       58.81      1.76 o 
   0   4   6     1064.10     1065.31     13.50 o 
   1   4   6       19.89       35.73      2.34 o 
   2   4   6      262.80      277.48      5.49 o 
   3   4   6      596.26      609.64      9.68 o 
   4   4   6       38.92       37.40      2.70 o 
   5   4   6        0.01        2.28      1.43 o 
   6   4   6       32.55       30.99      3.29 o 
   7   4   6      173.08      158.97      6.74 o 
   8   4   6       31.48       28.25      3.08 o 
   9   4   6       30.16       33.26      3.55 o 
  10   4   6      184.57      178.55      7.19 o 
  11   4   6      176.53      174.12      7.34 o 
  12   4   6       10.93       11.86      2.71 o 
  13   4   6       43.34       45.71      4.41 o 
  14   4   6      136.25      127.61      7.40 o 
  15   4   6       19.84       20.59     11.58 o 
 -18   5   6      145.11      178.63     10.87 o 
 -17   5   6       54.19       62.46      6.56 o 
 -16   5   6        0.18       -1.47      2.43 o 
 -15   5   6       38.11       43.70      4.81 o 
 -14   5   6       33.32       23.23      3.76 o 
 -13   5   6      508.01      512.81     14.20 o 
 -12   5   6      349.90      386.69     10.29 o 
 -11   5   6      379.61      385.97     10.06 o 
 -10   5   6      137.33      130.92      6.06 o 
  -9   5   6       18.06       15.93      2.51 o 
  -8   5   6      957.12      990.32     18.95 o 
  -7   5   6      746.83      653.16     17.02 o 
  -6   5   6      213.13      205.22      6.20 o 
  -5   5   6     1425.34     1417.25     21.02 o 
  -4   5   6      898.44      831.25     13.70 o 
  -3   5   6       23.23       23.84      1.57 o 
  -2   5   6     2535.36     2482.84     27.65 o 
  -1   5   6      208.76      225.40      4.70 o 
   0   5   6       18.29       21.80      1.68 o 
   1   5   6     1537.78     1605.22     23.82 o 
   2   5   6     1144.72     1081.27     20.70 o 
   3   5   6      315.55      278.23      8.29 o 
   4   5   6      290.83      271.53      8.40 o 
   5   5   6      536.32      505.71     12.67 o 
   6   5   6        0.49       -0.50      1.59 o 
   7   5   6       22.76       19.31      3.15 o 
   8   5   6      629.25      592.46     17.69 o 
   9   5   6       99.55       94.57      5.18 o 
  10   5   6      142.45      130.25      6.77 o 
  11   5   6      193.74      214.39      7.91 o 
  12   5   6      245.29      243.82      9.79 o 
  13   5   6      191.95      220.74      8.58 o 
  14   5   6       39.54       42.04      6.03 o 
 -17   6   6       68.80       71.87      7.06 o 
 -16   6   6       50.40       46.43      5.75 o 
 -15   6   6       45.15       46.54      5.10 o 
 -14   6   6       20.01       12.58      3.59 o 
 -13   6   6       68.87       73.74      5.74 o 
 -12   6   6      940.46      905.78     20.02 o 
 -11   6   6       92.48       88.51      5.13 o 
 -10   6   6       66.84       74.05      4.72 o 
  -9   6   6      581.11      575.54     12.83 o 
  -8   6   6     1000.60      954.67     20.39 o 
  -7   6   6       43.47       38.12      3.31 o 
  -6   6   6     1193.06     1227.24     23.17 o 
  -5   6   6       59.74       63.34      3.50 o 
  -4   6   6        0.14       -0.43      1.31 o 
  -3   6   6      989.99     1023.77     17.55 o 
  -2   6   6      162.24      166.80      5.34 o 
  -1   6   6      189.97      211.05      5.08 o 
   0   6   6      216.29      257.60      7.84 o 
   1   6   6      145.92      127.48      4.39 o 
   2   6   6       13.86       11.24      2.11 o 
   3   6   6      250.27      265.63      7.61 o 
   4   6   6        0.12        1.48      1.57 o 
   5   6   6       89.31       75.54      4.26 o 
   6   6   6      111.05      116.92      5.41 o 
   7   6   6       84.54       84.32      5.98 o 
   8   6   6        1.68        0.48      2.04 o 
   9   6   6      264.51      274.52      8.76 o 
  10   6   6      173.46      177.77     10.26 o 
  11   6   6       71.76       77.86      5.36 o 
  12   6   6       93.93       96.75      6.01 o 
  13   6   6        4.22        4.25      3.50 o 
 -16   7   6        0.90       -2.81      3.97 o 
 -15   7   6      100.69      101.99      8.02 o 
 -14   7   6        7.43       11.47      3.63 o 
 -13   7   6      288.16      290.93     14.99 o 
 -12   7   6       17.84       16.57      3.51 o 
 -11   7   6      180.63      180.66      8.12 o 
 -10   7   6        6.69        3.19      2.47 o 
  -9   7   6       61.53       63.21      4.41 o 
  -8   7   6       24.18       28.59      3.18 o 
  -7   7   6       41.97       30.52      3.17 o 
  -6   7   6       31.59       30.66      3.06 o 
  -5   7   6       40.87       41.16      3.16 o 
  -4   7   6       59.91       52.87      4.35 o 
  -3   7   6        2.44        1.84      1.53 o 
  -2   7   6      116.01      111.21      4.42 o 
  -1   7   6        0.39       -0.88      1.28 o 
   0   7   6       17.28       14.42      2.03 o 
   1   7   6      263.08      266.23     15.97 o 
   2   7   6       28.22       27.14      3.06 o 
   3   7   6      537.58      556.60     12.99 o 
   4   7   6      127.62      101.16      6.07 o 
   5   7   6       11.16        6.64      2.49 o 
   6   7   6        0.02       -0.92      1.66 o 
   7   7   6        6.38        2.95      2.01 o 
   8   7   6       36.55       33.33      3.56 o 
   9   7   6       40.46       47.10      4.19 o 
  10   7   6       26.43       19.01      3.45 o 
  11   7   6       31.88       38.18      4.17 o 
 -14   8   6       40.97       48.71      7.51 o 
 -13   8   6       15.66       18.93      4.48 o 
 -12   8   6      129.29      114.58      7.20 o 
 -11   8   6        8.05       -0.14      2.78 o 
 -10   8   6       64.79       65.49      6.12 o 
  -9   8   6       34.98       39.45      4.30 o 
  -8   8   6      619.59      653.59     15.04 o 
  -7   8   6       31.45       28.86      3.40 o 
  -6   8   6      635.20      618.61     13.53 o 
  -5   8   6       11.56        9.50      2.36 o 
  -4   8   6      157.38      149.32      5.55 o 
  -3   8   6      185.69      177.95      5.95 o 
  -2   8   6      306.07      301.81     12.15 o 
  -1   8   6      548.68      565.62     14.26 o 
   0   8   6       15.04       15.76      2.99 o 
   1   8   6       12.23       11.18      2.36 o 
   2   8   6      360.96      381.54     21.56 o 
   3   8   6        0.43        2.76      2.43 o 
   4   8   6       14.73        7.49      2.81 o 
   5   8   6       17.58       14.26      2.95 o 
   6   8   6        6.05       -0.02      2.19 o 
   7   8   6      172.84      194.68      7.59 o 
   8   8   6        4.17       -0.25      2.27 o 
   9   8   6       30.18       28.50      3.95 o 
  10   8   6      173.95      140.54     15.84 o 
 -11   9   6        0.29        2.07      3.43 o 
 -10   9   6      111.41      107.85     11.42 o 
  -9   9   6        2.38       -1.82      2.57 o 
  -8   9   6        0.52       -0.93      2.45 o 
  -7   9   6      110.34      120.17      6.30 o 
  -6   9   6        0.34        3.07      2.36 o 
  -5   9   6      342.96      362.43      9.92 o 
  -4   9   6       74.04       68.30      6.38 o 
  -3   9   6        0.19       14.16      3.38 o 
  -2   9   6       77.74      100.27      6.47 o 
  -1   9   6        0.07       -0.19      2.25 o 
   0   9   6       46.54       58.36      5.90 o 
   1   9   6       28.80       35.92      3.38 o 
   2   9   6      155.12      170.20      9.23 o 
   3   9   6      106.94      100.12      5.77 o 
   4   9   6        0.08       -0.89      2.20 o 
   5   9   6        4.89        3.02      2.46 o 
   6   9   6        9.28       15.63      3.37 o 
   7   9   6       18.86       17.97      4.22 o 
  -8  10   6       64.47       60.47      7.25 o 
  -7  10   6        0.16       -1.11      3.02 o 
  -6  10   6       10.01       -0.47      3.49 o 
  -5  10   6        5.78        4.73      3.28 o 
  -4  10   6       81.75       80.89      5.38 o 
  -3  10   6        0.11       -0.68      2.52 o 
  -2  10   6       20.92       13.22      3.55 o 
  -1  10   6      131.72      132.86      6.94 o 
   0  10   6        8.03        7.41      2.97 o 
   1  10   6       51.50       51.34      4.42 o 
   2  10   6      274.85      281.98      9.83 o 
   3  10   6       23.35       21.77      3.65 o 
 -20   1   7      151.54      175.32      6.68 o 
 -19   1   7        1.29       -0.21      2.09 o 
 -18   1   7        0.22       -0.54      1.68 o 
 -17   1   7       52.92       49.19      3.01 o 
 -16   1   7       86.97       73.82      3.29 o 
 -15   1   7      164.01      163.31      4.54 o 
 -14   1   7      520.95      474.20      7.69 o 
 -13   1   7       40.44       44.09      2.31 o 
 -12   1   7     1996.97     2061.73     21.85 o 
 -11   1   7      923.37      922.34     11.17 o 
 -10   1   7        8.47        7.28      1.04 o 
  -9   1   7     3413.25     3505.18     33.03 o 
  -8   1   7        0.41        0.66      0.63 o 
  -7   1   7     3681.02     4015.69     38.64 o 
  -6   1   7      656.82      799.20      8.74 o 
  -5   1   7      277.49      203.13      2.86 o 
  -4   1   7       68.06       38.95      1.31 o 
  -3   1   7       18.50       20.33      0.97 o 
  -2   1   7      217.03      192.91      3.03 o 
  -1   1   7      141.95      154.82      3.90 o 
   0   1   7      150.01      198.06      3.47 o 
   1   1   7     1923.79     2128.25     22.03 o 
   2   1   7      939.42      886.26     10.42 o 
   3   1   7     1502.84     1387.20     15.86 o 
   4   1   7      122.07      106.85      3.18 o 
   5   1   7       32.07       23.49      1.47 o 
   6   1   7      702.39      585.85      7.83 o 
   7   1   7      161.57      169.52      3.81 o 
   8   1   7      815.80      771.48     11.32 o 
   9   1   7       76.11       66.19      2.87 o 
  10   1   7        0.34       -1.19      1.19 o 
  11   1   7      422.95      402.25      9.58 o 
  12   1   7      230.75      218.03      9.16 o 
  13   1   7       22.90       24.05      3.03 o 
  14   1   7       67.66       79.63      4.82 o 
  15   1   7        5.45        4.26      2.87 o 
 -20   2   7        2.49        0.56      2.26 o 
 -19   2   7       23.78       16.93      2.68 o 
 -18   2   7        4.18        1.65      1.96 o 
 -17   2   7       14.21       16.32      2.24 o 
 -16   2   7      195.20      209.14      5.54 o 
 -15   2   7      339.08      344.27      6.81 o 
 -14   2   7      114.26       98.63      3.27 o 
 -13   2   7      545.30      550.07      8.20 o 
 -12   2   7       14.65       12.35      1.37 o 
 -11   2   7      141.94      133.88      3.35 o 
 -10   2   7       63.08       51.55      1.90 o 
  -9   2   7     1422.50     1532.58     15.00 o 
  -8   2   7        0.30        1.06      0.55 o 
  -7   2   7       49.97       66.98      1.58 o 
  -6   2   7       59.13       46.92      1.49 o 
  -5   2   7       23.53       16.19      0.95 o 
  -4   2   7      167.76      170.58      2.31 o 
  -3   2   7       53.27       49.91      1.13 o 
  -2   2   7       78.09       95.30      2.04 o 
  -1   2   7     7401.75     7889.33     67.11 o 
   0   2   7      264.13      260.09      4.30 o 
   1   2   7     1534.13     1544.10     15.53 o 
   2   2   7     3591.52     3575.10     35.28 o 
   3   2   7     1521.55     1573.84     17.55 o 
   4   2   7       81.25       75.86      2.23 o 
   5   2   7     3120.85     2988.60     30.65 o 
   6   2   7       60.41       67.91      2.70 o 
   7   2   7       28.86       32.58      2.06 o 
   8   2   7        3.62        5.72      1.39 o 
   9   2   7      189.72      182.96      5.66 o 
  10   2   7        2.57        1.02      1.29 o 
  11   2   7      102.39       88.60      3.50 o 
  12   2   7       22.62       24.11      3.07 o 
  13   2   7        3.03       -1.39      1.89 o 
  14   2   7        0.00       -0.20      2.08 o 
  15   2   7      183.95      169.66      7.32 o 
 -20   3   7       21.44       18.85      4.55 o 
 -19   3   7       70.80       78.12      9.39 o 
 -18   3   7        0.08       -0.86      2.12 o 
 -17   3   7        6.91        6.28      2.13 o 
 -16   3   7        0.17       -1.65      1.65 o 
 -15   3   7       41.87       32.39      3.02 o 
 -14   3   7        1.00       -1.40      1.40 o 
 -13   3   7        5.95        3.29      1.51 o 
 -12   3   7      126.78      138.94      4.16 o 
 -11   3   7      325.07      333.90      6.55 o 
 -10   3   7       16.81       14.67      1.35 o 
  -9   3   7      203.26      228.01      3.86 o 
  -8   3   7      127.22      147.21      3.74 o 
  -7   3   7     1052.50     1246.45     16.92 o 
  -6   3   7      348.56      359.00      6.95 o 
  -5   3   7      243.92      240.40      4.81 o 
  -4   3   7      422.05      418.65      6.85 o 
  -3   3   7       69.02       54.98      2.60 o 
  -2   3   7        1.83        4.83      0.73 o 
  -1   3   7       88.73       72.41      2.21 o 
   0   3   7       37.43       31.11      2.46 o 
   1   3   7      129.30      116.74      3.05 o 
   2   3   7      669.82      687.23     10.13 o 
   3   3   7        1.98        3.35      0.83 o 
   4   3   7        3.34        1.48      0.68 o 
   5   3   7      282.86      286.12      6.00 o 
   6   3   7      483.91      428.12      7.90 o 
   7   3   7      110.93      123.14      3.84 o 
   8   3   7       31.68       23.29      1.98 o 
   9   3   7      163.55      140.01      3.66 o 
  10   3   7       48.04       43.11      2.35 o 
  11   3   7       14.90        8.49      1.54 o 
  12   3   7      143.38      143.71      4.79 o 
  13   3   7       17.45       10.23      3.32 o 
  14   3   7       13.46        2.71      4.82 o 
  15   3   7       10.71        9.36      4.89 o 
 -19   4   7       55.40       52.83      6.39 o 
 -18   4   7      214.73      210.84      9.02 o 
 -17   4   7       10.81        4.33      2.74 o 
 -16   4   7      151.28      158.00      7.38 o 
 -15   4   7      238.96      252.25      9.73 o 
 -14   4   7        6.46        5.38      2.07 o 
 -13   4   7        7.59        8.47      2.39 o 
 -12   4   7       59.79       63.88      3.94 o 
 -11   4   7      581.72      601.89     12.22 o 
 -10   4   7        8.17        9.08      1.93 o 
  -9   4   7     1014.74     1033.50     17.50 o 
  -8   4   7      183.35      186.03      5.66 o 
  -7   4   7      107.41       95.13      3.87 o 
  -6   4   7      212.37      206.38      5.33 o 
  -5   4   7     2365.15     2240.70     28.38 o 
  -4   4   7       38.86       36.13      2.18 o 
  -3   4   7      610.22      602.79      8.88 o 
  -2   4   7      293.06      290.01      4.55 o 
  -1   4   7     2008.20     2143.28     24.68 o 
   0   4   7      232.09      218.41      5.28 o 
   1   4   7        0.56       -0.24      0.93 o 
   2   4   7       32.58       40.49      2.08 o 
   3   4   7      333.12      307.15      6.73 o 
   4   4   7      107.91       94.01      4.30 o 
   5   4   7     1893.96     1781.22     32.37 o 
   6   4   7       44.68       43.57      3.93 o 
   7   4   7      199.44      180.74      7.40 o 
   8   4   7      260.04      250.47     10.76 o 
   9   4   7       49.17       41.67      3.97 o 
  10   4   7      208.17      192.26      7.65 o 
  11   4   7        5.18        4.12      2.53 o 
  12   4   7       60.99       74.97      5.20 o 
  13   4   7       56.20       69.66      5.50 o 
  14   4   7        3.05        5.25      5.86 o 
 -18   5   7       15.56       27.16      5.52 o 
 -17   5   7       22.60       26.43      4.85 o 
 -16   5   7        6.51        4.68      3.15 o 
 -15   5   7       43.30       44.57      5.21 o 
 -14   5   7        7.85        8.54      3.08 o 
 -13   5   7       16.87       20.56      3.33 o 
 -12   5   7       75.63       75.50      5.82 o 
 -11   5   7      112.01      114.40      5.93 o 
 -10   5   7      150.26      145.29      6.43 o 
  -9   5   7       68.84       54.57      4.11 o 
  -8   5   7        0.06       -1.43      1.43 o 
  -7   5   7      354.36      317.79      8.91 o 
  -6   5   7       26.55       26.73      2.76 o 
  -5   5   7        1.12        1.91      1.61 o 
  -4   5   7      548.00      535.90     11.08 o 
  -3   5   7        0.29       -0.93      1.19 o 
  -2   5   7       26.30       36.61      2.17 o 
  -1   5   7       98.59      106.03      3.74 o 
   0   5   7        4.97        6.17      1.48 o 
   1   5   7     1485.62     1526.80     24.45 o 
   2   5   7      353.11      356.90      8.72 o 
   3   5   7      442.15      483.21     18.66 o 
   4   5   7       75.15       71.84      4.65 o 
   5   5   7      112.81      118.66      5.96 o 
   6   5   7       16.00       19.18      3.09 o 
   7   5   7        9.56       12.58      4.60 o 
   8   5   7       87.37       89.92      5.30 o 
   9   5   7       93.29       99.45      7.34 o 
  10   5   7       13.52       11.08      4.38 o 
  11   5   7      148.85      149.10      8.23 o 
  12   5   7        2.05        0.35      2.54 o 
  13   5   7       17.89       11.81      4.07 o 
 -17   6   7       89.21       81.53      9.27 o 
 -16   6   7       37.05       40.04      8.64 o 
 -15   6   7       52.09       63.39      6.24 o 
 -14   6   7       65.12       72.13      6.36 o 
 -13   6   7        0.08        0.42      2.40 o 
 -12   6   7       83.54       73.51      5.91 o 
 -11   6   7      165.11      160.36      9.73 o 
 -10   6   7      104.33      117.52      6.01 o 
  -9   6   7       10.94        4.93      2.32 o 
  -8   6   7       45.56       47.90      3.78 o 
  -7   6   7      235.37      218.96      7.15 o 
  -6   6   7       18.60       17.94      2.54 o 
  -5   6   7     1454.59     1418.90     23.52 o 
  -4   6   7       75.34       80.81      4.25 o 
  -3   6   7      528.41      538.40     11.26 o 
  -2   6   7       82.20       73.91      3.85 o 
  -1   6   7      105.11       97.05      4.82 o 
   0   6   7      244.81      249.95      7.53 o 
   1   6   7      302.68      333.05      8.12 o 
   2   6   7      422.71      452.76     20.59 o 
   3   6   7      127.44      143.37      6.03 o 
   4   6   7      874.78      866.14     22.71 o 
   5   6   7      217.56      206.54      7.35 o 
   6   6   7        1.73       -0.70      2.10 o 
   7   6   7      159.34      149.32      6.25 o 
   8   6   7      103.91      101.83      7.85 o 
   9   6   7      141.81      159.17      8.46 o 
  10   6   7       77.98       68.41      5.14 o 
  11   6   7        0.05        0.03      2.46 o 
  12   6   7       66.50       53.48      5.59 o 
 -16   7   7        2.56        0.99      4.94 o 
 -15   7   7       56.76       60.26      7.19 o 
 -14   7   7        0.91        9.80      3.66 o 
 -13   7   7       67.71       76.00      6.53 o 
 -12   7   7        6.95        4.84      3.07 o 
 -11   7   7       32.82       22.92      4.03 o 
 -10   7   7       31.91       33.09      3.91 o 
  -9   7   7       44.55       46.92      4.15 o 
  -8   7   7       12.39        7.90      2.38 o 
  -7   7   7      530.64      520.46     14.18 o 
  -6   7   7       82.14       77.33      4.81 o 
  -5   7   7      352.29      345.57      8.57 o 
  -4   7   7      835.56      852.74     15.24 o 
  -3   7   7        4.66        7.03      1.90 o 
  -2   7   7       89.72       70.43      3.84 o 
  -1   7   7      261.28      267.83      7.99 o 
   0   7   7       40.83       96.40      5.40 o 
   1   7   7      833.36      831.89     16.90 o 
   2   7   7        3.07        2.32      2.15 o 
   3   7   7      158.37      173.08      9.20 o 
   4   7   7       31.35       21.36      3.34 o 
   5   7   7       72.45       57.12      4.66 o 
   6   7   7       93.98       97.05      5.83 o 
   7   7   7      162.64      195.28      7.43 o 
   8   7   7        0.03       -0.88      2.12 o 
   9   7   7      472.07      477.86     16.14 o 
  10   7   7       18.58       18.54      3.63 o 
  11   7   7      140.52      144.31     16.03 o 
 -14   8   7       46.37       51.58      8.65 o 
 -13   8   7       34.74       31.25      5.60 o 
 -12   8   7       23.81       24.68      4.88 o 
 -11   8   7        4.79       -0.03      2.52 o 
 -10   8   7      178.62      166.02      7.98 o 
  -9   8   7       32.37       24.75      4.65 o 
  -8   8   7       68.27       74.42      4.96 o 
  -7   8   7        1.61        0.43      2.12 o 
  -6   8   7      234.23      227.75      7.86 o 
  -5   8   7       27.50       30.69      3.27 o 
  -4   8   7      124.48      124.13      5.33 o 
  -3   8   7       15.71        9.34      2.58 o 
  -2   8   7      108.59      111.62      5.35 o 
  -1   8   7       68.10       60.30      5.77 o 
   0   8   7        8.29        9.97      2.86 o 
   1   8   7       36.97       40.90      4.21 o 
   2   8   7       65.40       51.03      4.01 o 
   3   8   7       25.16       22.08      3.97 o 
   4   8   7       34.96       21.05      3.79 o 
   5   8   7       10.02        7.06      2.78 o 
   6   8   7        8.48        9.60      3.03 o 
   7   8   7        0.82       -0.83      2.52 o 
   8   8   7        0.07       -2.53      2.53 o 
   9   8   7       85.07       80.52      8.91 o 
 -11   9   7        3.17       -0.71      3.56 o 
 -10   9   7       57.04       69.92     11.14 o 
  -9   9   7       62.77       62.07      7.89 o 
  -8   9   7       38.36       43.77      4.65 o 
  -7   9   7       30.25       32.51      4.04 o 
  -6   9   7       19.92       24.24      3.57 o 
  -5   9   7      245.22      248.18      8.81 o 
  -4   9   7      183.65      185.17      8.28 o 
  -3   9   7        0.34        0.69      2.19 o 
  -2   9   7      228.94      228.64     15.54 o 
  -1   9   7      239.99      236.31      9.24 o 
   0   9   7        4.34       -0.95      2.45 o 
   1   9   7      769.56      852.36     21.30 o 
   2   9   7        0.68        1.21      2.32 o 
   3   9   7       84.49       97.46      5.65 o 
   4   9   7       40.33       55.17      4.88 o 
   5   9   7        0.22       -0.84      2.56 o 
   6   9   7       37.05       23.14      5.31 o 
  -7  10   7        0.58        3.95      3.67 o 
  -6  10   7       77.67       67.69      6.79 o 
  -5  10   7       50.02       39.70      5.07 o 
  -4  10   7       82.74       83.25     10.96 o 
  -3  10   7       63.81       62.94      6.25 o 
  -2  10   7       36.78       39.38      7.02 o 
  -1  10   7       30.76       30.56      4.76 o 
   0  10   7       52.17       53.46      5.82 o 
   1  10   7      124.62      134.65     11.33 o 
   2  10   7       18.06       19.84      8.06 o 
 -21   0   8      306.79      411.87     30.24 o 
 -20   0   8        3.34        2.86      3.62 o 
 -19   0   8       26.77       26.57      4.41 o 
 -18   0   8      120.84      118.23      6.57 o 
 -17   0   8       34.83       31.72      3.79 o 
 -16   0   8      669.31      568.87     14.12 o 
 -15   0   8     1527.32     1505.16     27.97 o 
 -14   0   8     1050.06      912.06     17.37 o 
 -13   0   8      892.92      832.79     15.96 o 
 -12   0   8     3068.91     2868.85     40.06 o 
 -11   0   8      381.54      351.76      7.87 o 
 -10   0   8     1586.79     1551.89     23.15 o 
  -9   0   8      158.31      151.84      4.95 o 
  -8   0   8     2408.56     2518.53     34.62 o 
  -7   0   8        4.77        8.09      1.51 o 
  -6   0   8      174.36      198.73      5.17 o 
  -5   0   8      544.36      632.65      9.86 o 
  -4   0   8      153.74      182.60      4.13 o 
  -3   0   8      469.94      552.78     10.31 o 
  -2   0   8        4.60        0.39      0.96 o 
  -1   0   8     1319.67     1554.87     23.88 o 
   0   0   8     7928.58     7862.65    107.27 o 
   1   0   8      455.29      517.52     10.27 o 
   2   0   8       36.43       37.64      2.83 o 
   3   0   8       24.12       25.64      2.17 o 
   4   0   8       50.42       54.05      3.89 o 
   5   0   8       18.33       28.40      3.85 o 
   6   0   8     2873.25     2823.99     42.19 o 
   7   0   8      771.79      681.78     13.44 o 
   8   0   8      377.75      358.63      9.39 o 
   9   0   8       75.76       73.14      5.58 o 
  10   0   8      361.65      346.50     12.41 o 
  11   0   8      165.79      160.52      8.59 o 
  12   0   8       25.69       30.88      4.85 o 
  13   0   8      254.29      247.04     14.56 o 
  14   0   8       67.34       66.68     16.73 o 
  15   0   8       15.19       28.10      5.91 o 
 -20   1   8       60.73       79.00      7.07 o 
 -19   1   8       38.85       42.36      3.57 o 
 -18   1   8        0.32        1.16      1.87 o 
 -17   1   8        0.73        1.21      1.58 o 
 -16   1   8       10.27        6.65      1.71 o 
 -15   1   8      104.44      108.07      3.77 o 
 -14   1   8      197.55      188.86      4.63 o 
 -13   1   8       79.63       75.35      2.91 o 
 -12   1   8       17.92       21.44      1.69 o 
 -11   1   8      342.71      337.06      5.59 o 
 -10   1   8      243.59      232.41      4.16 o 
  -9   1   8      294.51      327.24      5.19 o 
  -8   1   8       30.81       25.40      1.42 o 
  -7   1   8      181.04      214.67      3.31 o 
  -6   1   8       11.03       12.90      0.85 o 
  -5   1   8       68.83       71.41      1.86 o 
  -4   1   8       77.24       65.70      1.78 o 
  -3   1   8        8.79       10.41      0.98 o 
  -2   1   8       17.68       19.47      1.12 o 
  -1   1   8      577.60      561.71      7.46 o 
   0   1   8       16.93       18.85      1.42 o 
   1   1   8       37.03       36.80      1.64 o 
   2   1   8     1314.23     1361.33     15.25 o 
   3   1   8      330.68      322.93      5.39 o 
   4   1   8     3016.12     3026.85     31.25 o 
   5   1   8       36.34       44.16      2.04 o 
   6   1   8       87.49       81.92      3.07 o 
   7   1   8      107.48      111.42      3.59 o 
   8   1   8       32.58       25.21      2.14 o 
   9   1   8       39.34       35.01      2.36 o 
  10   1   8       54.68       49.12      4.51 o 
  11   1   8      103.92      103.90      4.85 o 
  12   1   8        5.46        4.31      2.21 o 
  13   1   8        4.51        4.55      2.73 o 
  14   1   8       36.55       38.82      4.24 o 
  15   1   8       10.41       11.56      3.26 o 
 -20   2   8        7.19        7.10      2.39 o 
 -19   2   8       39.63       42.97      3.53 o 
 -18   2   8       24.77       25.28      4.43 o 
 -17   2   8       78.16       91.94      5.84 o 
 -16   2   8      173.31      163.64      5.07 o 
 -15   2   8      224.39      232.67      5.74 o 
 -14   2   8      317.86      300.85      7.12 o 
 -13   2   8       59.25       62.30      3.25 o 
 -12   2   8      340.03      334.15      5.82 o 
 -11   2   8      225.33      205.77      3.91 o 
 -10   2   8      871.12      898.64     11.11 o 
  -9   2   8       13.27        9.66      1.00 o 
  -8   2   8      754.12      778.35      8.56 o 
  -7   2   8      631.10      682.69      7.45 o 
  -6   2   8       73.01       63.35      1.53 o 
  -5   2   8        9.81       13.09      0.79 o 
  -4   2   8      843.00      820.84      8.22 o 
  -3   2   8      297.21      405.69      4.83 o 
  -2   2   8      810.95      768.61      8.62 o 
  -1   2   8      749.47      806.65      8.97 o 
   0   2   8     2176.35     2143.14     21.99 o 
   1   2   8      118.77       86.41      2.75 o 
   2   2   8      478.53      420.01      5.76 o 
   3   2   8      717.01      698.05      9.20 o 
   4   2   8       13.72        9.29      1.54 o 
   5   2   8       49.42       36.78      1.96 o 
   6   2   8      897.09      893.50     12.39 o 
   7   2   8      387.98      367.44      6.74 o 
   8   2   8      495.67      475.00      8.18 o 
   9   2   8       27.23       25.68      2.10 o 
  10   2   8      106.43       98.99      3.56 o 
  11   2   8      195.64      193.54      5.83 o 
  12   2   8        7.72        6.03      2.15 o 
  13   2   8      109.99       96.49      4.91 o 
  14   2   8        1.46       -2.41      2.41 o 
 -20   3   8       62.45       85.41      5.97 o 
 -19   3   8      324.67      374.54     10.91 o 
 -18   3   8       49.75       49.66      4.08 o 
 -17   3   8        3.85        1.28      2.03 o 
 -16   3   8      297.33      278.67     10.01 o 
 -15   3   8      107.92      101.47      5.14 o 
 -14   3   8      385.42      371.61      8.02 o 
 -13   3   8        7.55        3.00      1.50 o 
 -12   3   8      345.66      325.46      6.97 o 
 -11   3   8      710.24      742.12     11.88 o 
 -10   3   8      298.25      267.44      8.36 o 
  -9   3   8       31.27       34.55      2.14 o 
  -8   3   8       38.13       49.50      2.04 o 
  -7   3   8      477.14      483.90      7.63 o 
  -6   3   8      956.10     1009.35     12.83 o 
  -5   3   8       61.60       79.23      2.30 o 
  -4   3   8      725.38      639.95      9.14 o 
  -3   3   8      188.54      174.67      4.09 o 
  -2   3   8      358.22      354.40      6.00 o 
  -1   3   8      194.27      211.70      5.05 o 
   0   3   8       10.08       15.80      1.21 o 
   1   3   8        0.55       -0.36      0.62 o 
   2   3   8     1120.23     1164.65     14.23 o 
   3   3   8       10.01       11.45      1.19 o 
   4   3   8     4684.87     4630.43     53.46 o 
   5   3   8        0.17        0.85      1.04 o 
   6   3   8      323.19      281.46      6.01 o 
   7   3   8      293.50      292.80      6.58 o 
   8   3   8        1.05       -1.19      1.19 o 
   9   3   8      171.49      175.11      5.34 o 
  10   3   8        9.57       10.34      1.87 o 
  11   3   8       58.34       64.98      4.90 o 
  12   3   8      158.71      166.17      6.19 o 
  13   3   8       36.28       40.25      6.59 o 
  14   3   8      116.96      122.79      9.18 o 
 -19   4   8       70.48       97.64      8.16 o 
 -18   4   8        0.73       -1.86      2.65 o 
 -17   4   8       52.96       81.99      8.06 o 
 -16   4   8        0.56        0.36      2.46 o 
 -15   4   8       10.89        4.08      2.24 o 
 -14   4   8        5.88        2.68      2.07 o 
 -13   4   8       12.61       23.95      2.96 o 
 -12   4   8      161.51      154.42      5.99 o 
 -11   4   8      723.99      714.23     15.18 o 
 -10   4   8      127.54      144.84      5.48 o 
  -9   4   8      133.78      120.20      4.88 o 
  -8   4   8        8.44        8.40      1.81 o 
  -7   4   8      181.66      219.44      5.93 o 
  -6   4   8       33.86       44.13      2.71 o 
  -5   4   8        0.20       -0.05      1.11 o 
  -4   4   8      116.35      131.86      4.33 o 
  -3   4   8       65.64       70.46      3.02 o 
  -2   4   8      329.69      347.17      7.06 o 
  -1   4   8        8.97       11.25      1.56 o 
   0   4   8       44.35       47.18      2.54 o 
   1   4   8      270.32      273.02      7.42 o 
   2   4   8      183.39      172.56      6.72 o 
   3   4   8     3234.68     3260.66     45.02 o 
   4   4   8      122.71      105.65      4.91 o 
   5   4   8       17.80       28.59      3.08 o 
   6   4   8      115.08      115.13      6.07 o 
   7   4   8       99.98      100.32      6.36 o 
   8   4   8        1.34        2.76      2.35 o 
   9   4   8        3.52        3.25      2.46 o 
  10   4   8       82.62       87.31      5.63 o 
  11   4   8       15.32       11.86      3.13 o 
  12   4   8       14.09       10.47      3.19 o 
  13   4   8        0.43       -1.53      3.29 o 
 -18   5   8       62.35       83.46      8.33 o 
 -17   5   8       17.14       14.73      4.22 o 
 -16   5   8      322.61      334.20     12.80 o 
 -15   5   8        0.93       -1.58      2.62 o 
 -14   5   8        0.23       -0.64      2.19 o 
 -13   5   8      124.74      119.51      6.49 o 
 -12   5   8      117.09      118.14      6.43 o 
 -11   5   8      217.22      197.02      7.84 o 
 -10   5   8      396.91      373.76     10.52 o 
  -9   5   8       54.54       56.49      4.31 o 
  -8   5   8       24.55       14.14      2.89 o 
  -7   5   8       79.84       85.60      4.73 o 
  -6   5   8     2419.76     2363.56     35.58 o 
  -5   5   8      670.23      605.66     14.43 o 
  -4   5   8      569.61      530.87     13.07 o 
  -3   5   8     1164.85     1135.12     19.30 o 
  -2   5   8      133.00      138.46      5.53 o 
  -1   5   8      318.15      282.82      7.44 o 
   0   5   8       12.50        6.92      1.56 o 
   1   5   8        4.40        0.79      1.38 o 
   2   5   8      331.25      321.55      8.52 o 
   3   5   8      582.28      572.07     12.63 o 
   4   5   8      824.33      748.64     15.57 o 
   5   5   8        0.10       -1.41      1.94 o 
   6   5   8       53.26       45.14      4.46 o 
   7   5   8       48.41       56.16      5.62 o 
   8   5   8        1.93        4.11      2.56 o 
   9   5   8      426.37      439.85     12.27 o 
  10   5   8      111.08      122.01      6.80 o 
  11   5   8       21.08       21.65      3.66 o 
  12   5   8      168.42      178.07      8.76 o 
 -17   6   8       54.26       68.19      8.89 o 
 -16   6   8       86.41       91.10      8.20 o 
 -15   6   8       44.30       42.68      7.16 o 
 -14   6   8       11.11        5.79      3.18 o 
 -13   6   8       26.15       18.23      3.87 o 
 -12   6   8        8.51        6.40      2.60 o 
 -11   6   8      400.33      381.08     11.33 o 
 -10   6   8       65.94       67.38      4.94 o 
  -9   6   8        0.75       -0.99      1.82 o 
  -8   6   8      141.12      141.70      6.63 o 
  -7   6   8      163.63      158.51      7.48 o 
  -6   6   8       50.80       41.26      3.49 o 
  -5   6   8      243.67      254.35      7.61 o 
  -4   6   8      172.71      181.14      8.98 o 
  -3   6   8      230.06      240.94      9.70 o 
  -2   6   8       10.53       10.45      2.45 o 
  -1   6   8       11.80        6.08      2.15 o 
   0   6   8      235.06      232.08      9.24 o 
   1   6   8       12.51       10.20      2.69 o 
   2   6   8      393.91      394.17     11.59 o 
   3   6   8      123.64      132.47      5.83 o 
   4   6   8        6.07        1.89      1.94 o 
   5   6   8      162.29      188.88      8.04 o 
   6   6   8      267.11      255.05      9.53 o 
   7   6   8      120.42      113.43      6.78 o 
   8   6   8      270.10      271.07     10.48 o 
   9   6   8      163.67      143.82      6.85 o 
  10   6   8       30.25       21.44      3.70 o 
  11   6   8      177.48      187.85      8.99 o 
 -15   7   8       45.59       62.09      7.30 o 
 -14   7   8        0.13       -0.21      3.17 o 
 -13   7   8       88.61       78.94      6.71 o 
 -12   7   8       22.07       17.46      3.89 o 
 -11   7   8      185.09      170.85      7.89 o 
 -10   7   8       35.75       34.38      3.88 o 
  -9   7   8        9.90        8.63      2.48 o 
  -8   7   8       24.70       20.58      3.11 o 
  -7   7   8       31.90       31.94      3.55 o 
  -6   7   8       41.44       42.78      3.55 o 
  -5   7   8      316.07      300.63      8.12 o 
  -4   7   8        3.97        1.67      1.89 o 
  -3   7   8       12.60       10.48      2.33 o 
  -2   7   8       25.94       26.88      3.26 o 
  -1   7   8       75.58       71.83      5.94 o 
   0   7   8       13.76        5.46      2.48 o 
   1   7   8       14.71       11.45      3.01 o 
   2   7   8      162.99      169.77      7.17 o 
   3   7   8       75.84       84.39      5.41 o 
   4   7   8        0.41       -0.70      2.03 o 
   5   7   8        6.00        7.08      2.98 o 
   6   7   8        1.41        2.33      2.66 o 
   7   7   8       55.37       64.74      5.66 o 
   8   7   8        5.39        6.33      3.02 o 
   9   7   8      106.89      128.85      7.62 o 
  10   7   8        0.11       -2.72      3.53 o 
 -13   8   8       12.45        6.00      3.86 o 
 -12   8   8       12.51       12.50      4.30 o 
 -11   8   8       41.68       38.02      4.84 o 
 -10   8   8       44.96       43.82      4.92 o 
  -9   8   8       48.74       60.48      4.91 o 
  -8   8   8       56.41       54.87      6.19 o 
  -7   8   8      266.64      287.59      9.21 o 
  -6   8   8        1.39        2.08      2.52 o 
  -5   8   8       68.06       70.45      4.73 o 
  -4   8   8      160.34      156.22      6.11 o 
  -3   8   8      459.17      481.14     12.01 o 
  -2   8   8      348.73      339.88     11.23 o 
  -1   8   8       44.43       54.35      4.96 o 
   0   8   8      431.35      414.33     12.77 o 
   1   8   8      367.72      371.57     14.64 o 
   2   8   8      461.71      476.99     16.63 o 
   3   8   8        9.69       14.01      3.02 o 
   4   8   8      221.56      251.33     12.37 o 
   5   8   8      222.73      256.14     10.61 o 
   6   8   8       84.58       79.70      5.95 o 
   7   8   8       17.23       13.30      4.03 o 
   8   8   8      133.96      132.88     11.04 o 
 -11   9   8       19.62       10.00      4.51 o 
 -10   9   8        2.10        2.93      3.73 o 
  -9   9   8        1.56        0.92      3.71 o 
  -8   9   8       12.34        9.24      3.73 o 
  -7   9   8        9.26        5.57      2.84 o 
  -6   9   8       60.09       56.50      4.67 o 
  -5   9   8       76.09       59.96      5.06 o 
  -4   9   8       21.13       20.02      3.59 o 
  -3   9   8       26.56       20.81      3.75 o 
  -2   9   8       20.27        8.50      3.33 o 
  -1   9   8        2.96        0.24      2.69 o 
   0   9   8        2.06       -2.53      2.53 o 
   1   9   8       13.12       12.97      3.85 o 
   2   9   8        0.94        0.87      2.59 o 
   3   9   8        3.56        4.98      3.06 o 
   4   9   8       21.29       27.07      4.74 o 
   5   9   8        6.11        0.22      3.14 o 
  -5  10   8        0.01       -2.38      3.62 o 
  -4  10   8        1.77        1.14      3.21 o 
  -3  10   8       53.47       50.56      6.21 o 
  -2  10   8      125.48      130.42      8.35 o 
  -1  10   8        5.88        9.63      3.79 o 
 -20   1   9        7.16        6.36      2.70 o 
 -19   1   9       90.32      108.85      6.28 o 
 -18   1   9      122.05      134.46      5.35 o 
 -17   1   9       12.92       10.81      2.18 o 
 -16   1   9      162.51      153.00      5.26 o 
 -15   1   9       26.15       45.89      2.85 o 
 -14   1   9      630.88      614.29      9.34 o 
 -13   1   9     3506.62     3505.09     36.68 o 
 -12   1   9      226.11      191.51      4.74 o 
 -11   1   9      931.90      946.76     11.59 o 
 -10   1   9      368.39      390.26      5.90 o 
  -9   1   9       31.10       30.65      2.00 o 
  -8   1   9       70.64       45.71      1.61 o 
  -7   1   9      508.07      567.97      6.72 o 
  -6   1   9      371.25      335.27      5.14 o 
  -5   1   9       95.10       94.97      2.42 o 
  -4   1   9      180.88      154.49      3.13 o 
  -3   1   9      705.07      692.05      8.38 o 
  -2   1   9     2046.04     2235.07     24.36 o 
  -1   1   9      994.41     1093.38     13.38 o 
   0   1   9       35.86       26.28      1.53 o 
   1   1   9      261.58      283.17      4.83 o 
   2   1   9     1023.36      929.35     11.77 o 
   3   1   9      835.34      855.27     11.82 o 
   4   1   9       67.06       92.31      2.91 o 
   5   1   9     3297.36     3214.98     36.33 o 
   6   1   9      532.20      473.91      8.42 o 
   7   1   9       11.14       14.28      2.10 o 
   8   1   9      211.36      207.35      5.58 o 
   9   1   9       38.00       30.58      2.93 o 
  10   1   9       97.16      100.05      4.66 o 
  11   1   9       29.08       17.12      2.80 o 
  12   1   9      418.18      428.66     10.72 o 
  13   1   9      162.82      150.87      8.54 o 
  14   1   9        5.13        7.76      3.10 o 
 -20   2   9        0.30        1.95      2.15 o 
 -19   2   9       81.95       96.11      5.64 o 
 -18   2   9        0.54        0.73      1.82 o 
 -17   2   9       35.01       42.67      3.22 o 
 -16   2   9       67.59       54.14      3.12 o 
 -15   2   9      154.57      119.58      4.12 o 
 -14   2   9       20.96       24.98      2.27 o 
 -13   2   9      110.01       83.96      3.00 o 
 -12   2   9      441.22      387.66      6.65 o 
 -11   2   9       47.03       38.09      2.12 o 
 -10   2   9      533.48      512.22      7.37 o 
  -9   2   9     2698.00     2621.47     27.33 o 
  -8   2   9      869.01      864.45      9.92 o 
  -7   2   9      134.97      153.47      2.68 o 
  -6   2   9      116.86      125.74      2.59 o 
  -5   2   9      368.53      383.85      4.66 o 
  -4   2   9       41.01       36.80      1.33 o 
  -3   2   9      400.20      389.52      5.02 o 
  -2   2   9      473.04      446.61      5.84 o 
  -1   2   9      674.67      597.67      7.12 o 
   0   2   9      522.53      573.75      7.53 o 
   1   2   9     2989.93     2948.57     31.52 o 
   2   2   9      747.42      757.56     10.07 o 
   3   2   9      177.83      160.08      4.31 o 
   4   2   9      320.00      345.51      6.11 o 
   5   2   9      558.58      539.15      8.99 o 
   6   2   9        3.91        9.73      2.33 o 
   7   2   9      484.11      507.57      8.61 o 
   8   2   9      291.54      295.43      6.39 o 
   9   2   9       11.72       15.28      1.99 o 
  10   2   9       50.63       50.72      3.21 o 
  11   2   9      127.14      122.66      5.82 o 
  12   2   9        9.87        8.58      2.53 o 
  13   2   9      115.04      128.32      6.44 o 
 -20   3   9      103.15      100.20      6.48 o 
 -19   3   9        1.42       -0.50      2.61 o 
 -18   3   9        7.95        5.71      2.52 o 
 -17   3   9       90.26      103.24      4.93 o 
 -16   3   9        4.25        8.42      2.07 o 
 -15   3   9       25.71       39.54      3.04 o 
 -14   3   9      278.84      277.69      6.84 o 
 -13   3   9        3.16       -1.30      1.30 o 
 -12   3   9      137.78      149.44      4.69 o 
 -11   3   9       21.96       15.35      2.01 o 
 -10   3   9      259.74      235.09      7.08 o 
  -9   3   9      264.68      260.50      5.76 o 
  -8   3   9      186.53      199.74      4.69 o 
  -7   3   9      584.38      662.18      9.93 o 
  -6   3   9       15.11       24.09      2.76 o 
  -5   3   9     1145.53     1158.86     14.09 o 
  -4   3   9      402.73      410.36      6.69 o 
  -3   3   9      525.21      585.48      7.07 o 
  -2   3   9     1645.67     1674.84     18.63 o 
  -1   3   9      161.20      189.92      3.66 o 
   0   3   9       61.89       85.16      2.33 o 
   1   3   9       10.90       17.38      1.72 o 
   2   3   9      352.14      296.35      5.71 o 
   3   3   9      388.42      385.91      7.38 o 
   4   3   9      312.47      294.22      6.57 o 
   5   3   9       53.78       53.51      2.72 o 
   6   3   9       53.92       68.13      3.11 o 
   7   3   9       18.48       13.75      2.37 o 
   8   3   9       12.89        8.77      1.78 o 
   9   3   9      190.54      235.77      5.76 o 
  10   3   9       83.18       89.33      3.79 o 
  11   3   9        0.23       -0.59      1.86 o 
  12   3   9       15.00       30.73      5.17 o 
  13   3   9       81.82       90.95      9.06 o 
 -19   4   9      310.63      371.36     16.11 o 
 -18   4   9        7.84        7.16      3.45 o 
 -17   4   9      138.41      151.82      7.74 o 
 -16   4   9      202.23      202.12      7.86 o 
 -15   4   9      184.54      175.03      8.25 o 
 -14   4   9       43.01       35.18      3.78 o 
 -13   4   9        4.93        1.08      1.98 o 
 -12   4   9       10.16        6.88      2.27 o 
 -11   4   9        5.23        3.43      1.90 o 
 -10   4   9      842.43      815.86     15.34 o 
  -9   4   9     3000.26     2976.68     45.90 o 
  -8   4   9      480.64      471.41      9.70 o 
  -7   4   9      493.89      474.02      9.60 o 
  -6   4   9      333.16      340.55      8.25 o 
  -5   4   9      306.13      321.59      7.42 o 
  -4   4   9      440.12      421.51      8.63 o 
  -3   4   9        8.37       16.77      2.18 o 
  -2   4   9      529.31      500.51      9.62 o 
  -1   4   9      416.26      380.17      8.02 o 
   0   4   9       16.04       16.09      2.01 o 
   1   4   9     1243.38     1227.42     17.85 o 
   2   4   9      432.84      420.47      9.74 o 
   3   4   9      151.00      138.02      7.14 o 
   4   4   9      632.43      598.57     11.86 o 
   5   4   9      547.97      534.52     12.63 o 
   6   4   9       47.53       45.88      3.98 o 
   7   4   9      393.78      407.23     11.14 o 
   8   4   9      225.79      227.16      8.46 o 
   9   4   9      181.67      199.24      7.47 o 
  10   4   9        5.77        3.58      2.52 o 
  11   4   9      111.67      108.05      5.43 o 
  12   4   9      129.49      135.16      8.48 o 
 -18   5   9       40.05       34.11      9.10 o 
 -17   5   9       90.57      104.85      8.13 o 
 -16   5   9        0.15        1.98      3.31 o 
 -15   5   9        5.67        5.40      3.34 o 
 -14   5   9       14.96       11.73      3.05 o 
 -13   5   9      351.30      325.53     11.80 o 
 -12   5   9      279.42      284.45      9.84 o 
 -11   5   9      199.06      183.52      7.68 o 
 -10   5   9      270.35      262.11      9.41 o 
  -9   5   9      386.77      379.39     10.03 o 
  -8   5   9       33.14       25.60      3.03 o 
  -7   5   9      374.24      396.73      9.96 o 
  -6   5   9        0.19        0.80      1.62 o 
  -5   5   9      186.77      192.41      6.50 o 
  -4   5   9        4.56        6.55      1.90 o 
  -3   5   9       25.20       41.34      3.28 o 
  -2   5   9        0.47        1.63      1.71 o 
  -1   5   9        0.36        2.73      1.86 o 
   0   5   9      101.67       87.91      5.01 o 
   1   5   9      177.56      185.67      9.36 o 
   2   5   9       39.93       38.48      3.76 o 
   3   5   9      134.41      127.84      6.36 o 
   4   5   9       33.91       35.98      3.50 o 
   5   5   9     1160.44     1214.72     23.61 o 
   6   5   9      227.43      260.18      8.74 o 
   7   5   9      173.03      165.52      7.22 o 
   8   5   9      191.92      181.84      7.84 o 
   9   5   9      292.47      310.82     11.57 o 
  10   5   9       45.63       55.10      6.76 o 
  11   5   9        7.58        7.84      3.80 o 
 -17   6   9       82.33       84.56     13.51 o 
 -16   6   9        9.48        8.46      4.30 o 
 -15   6   9       62.41       62.75      6.39 o 
 -14   6   9       53.09       53.35      5.92 o 
 -13   6   9        9.88        9.98      3.12 o 
 -12   6   9      292.83      264.49     11.86 o 
 -11   6   9        6.32        4.84      2.56 o 
 -10   6   9      259.42      272.17      8.81 o 
  -9   6   9      345.08      358.18     10.09 o 
  -8   6   9      374.47      360.39      9.93 o 
  -7   6   9       19.55       12.18      2.89 o 
  -6   6   9      544.06      544.76     12.49 o 
  -5   6   9       78.97       88.22      4.88 o 
  -4   6   9       88.57       69.44      4.21 o 
  -3   6   9       72.83      154.18     17.46 o 
  -2   6   9       75.99       84.21      5.24 o 
  -1   6   9      123.68      116.20      6.88 o 
   0   6   9      198.05      219.79      9.40 o 
   1   6   9      541.90      540.07     15.94 o 
   2   6   9      406.33      378.33     13.05 o 
   3   6   9      656.28      684.89     23.03 o 
   4   6   9      400.54      402.15     16.59 o 
   5   6   9        4.16        0.51      2.14 o 
   6   6   9      156.27      173.74      8.10 o 
   7   6   9       75.46       84.23      6.24 o 
   8   6   9       27.63       32.99      4.25 o 
   9   6   9       91.16       70.30      6.48 o 
  10   6   9        3.09        2.67      3.58 o 
 -15   7   9       48.56       63.31      9.88 o 
 -14   7   9       13.76       11.80      4.42 o 
 -13   7   9      270.50      271.44     11.60 o 
 -12   7   9      164.53      174.30     10.93 o 
 -11   7   9       92.58       99.75      6.19 o 
 -10   7   9       19.95       13.90      3.04 o 
  -9   7   9       35.74       32.50      3.82 o 
  -8   7   9      307.04      284.90      9.22 o 
  -7   7   9       40.56       41.76      4.23 o 
  -6   7   9       86.65       93.41      5.32 o 
  -5   7   9     1224.49     1251.15     23.01 o 
  -4   7   9        5.07        7.65      2.45 o 
  -3   7   9      388.43      406.47     11.32 o 
  -2   7   9       86.87       94.14      7.77 o 
  -1   7   9      124.43      144.24      8.64 o 
   0   7   9       49.54       39.87      6.78 o 
   1   7   9      673.04      662.99     21.54 o 
   2   7   9        0.66       -2.32      2.32 o 
   3   7   9        6.08        6.21      2.89 o 
   4   7   9       15.14        9.82      2.98 o 
   5   7   9      231.69      243.75     14.34 o 
   6   7   9       12.79       17.12      3.51 o 
   7   7   9      325.64      350.04     10.56 o 
   8   7   9        1.23       -1.49      2.78 o 
   9   7   9        0.72       -2.15      4.18 o 
 -13   8   9       84.98       77.74     10.20 o 
 -12   8   9        5.53        4.48      3.90 o 
 -11   8   9       21.53       13.72      4.52 o 
 -10   8   9       74.69       72.05      5.40 o 
  -9   8   9       13.96        8.71      2.97 o 
  -8   8   9       67.32       66.86      5.18 o 
  -7   8   9        2.01        2.55      2.36 o 
  -6   8   9        0.00        0.37      2.37 o 
  -5   8   9      207.44      225.46      8.13 o 
  -4   8   9       59.54       80.72      5.21 o 
  -3   8   9       24.14       26.73      4.26 o 
  -2   8   9       19.32       12.19      3.35 o 
  -1   8   9       11.14        5.28      3.01 o 
   0   8   9      130.65      109.63      8.33 o 
   1   8   9       38.87       37.55      4.71 o 
   2   8   9       16.08        9.21      3.26 o 
   3   8   9        0.01       -2.52      2.52 o 
   4   8   9        0.20       -2.23      2.36 o 
   5   8   9       16.81       16.86      3.80 o 
   6   8   9        1.03        0.31      3.25 o 
 -10   9   9       12.78       15.85      4.90 o 
  -9   9   9        1.12       -0.68      3.41 o 
  -8   9   9       30.51       22.60      4.47 o 
  -7   9   9       23.10       27.24      5.38 o 
  -6   9   9       74.72       89.72     14.11 o 
  -5   9   9      174.62      170.82     14.34 o 
  -4   9   9        0.28       -2.80      2.80 o 
  -3   9   9      184.05      192.81     15.91 o 
  -2   9   9       44.76       50.33      5.38 o 
  -1   9   9       97.50      103.47      7.09 o 
   0   9   9       35.98       51.00      5.84 o 
   1   9   9      148.54      163.23     14.34 o 
   2   9   9       54.76       49.11      6.22 o 
   3   9   9      336.80      351.89     16.16 o 
 -20   0  10       20.83       16.46      4.94 o 
 -19   0  10       17.32       20.11      8.60 o 
 -18   0  10       63.07       55.88      6.85 o 
 -17   0  10      242.72      295.20     13.67 o 
 -16   0  10      611.19      674.91     17.79 o 
 -15   0  10      419.09      323.17      9.74 o 
 -14   0  10     1621.51     1538.28     28.26 o 
 -13   0  10        5.72       26.67      3.00 o 
 -12   0  10       72.56       95.16      6.47 o 
 -11   0  10      125.93      130.67      5.41 o 
 -10   0  10      177.41      197.65      5.69 o 
  -9   0  10        1.16        2.71      1.27 o 
  -8   0  10     2382.28     2142.69     36.71 o 
  -7   0  10       43.80       40.89      2.33 o 
  -6   0  10     1033.05      915.27     14.46 o 
  -5   0  10        7.96        9.22      2.01 o 
  -4   0  10      565.02      549.95     10.86 o 
  -3   0  10        1.04       -1.03      1.03 o 
  -2   0  10     1843.70     1862.48     28.69 o 
  -1   0  10     1189.13     1305.71     22.80 o 
   0   0  10      139.82      154.76      4.95 o 
   1   0  10       38.20       26.52      2.90 o 
   2   0  10     1985.86     1967.01     30.57 o 
   3   0  10      411.66      454.69     10.82 o 
   4   0  10     2515.13     2270.98     34.99 o 
   5   0  10     1125.87     1151.79     27.11 o 
   6   0  10      614.03      604.88     14.91 o 
   7   0  10       67.82       76.90      5.47 o 
   8   0  10       87.56      101.81      6.55 o 
   9   0  10       15.29       14.11      5.01 o 
  10   0  10       97.38      106.64      9.44 o 
  11   0  10       87.11       93.33      7.00 o 
  12   0  10       50.15       42.47      6.13 o 
  13   0  10       10.75       10.29      4.55 o 
 -20   1  10        2.45        2.15      3.08 o 
 -19   1  10       18.10       24.02      3.25 o 
 -18   1  10       22.48       19.44      2.80 o 
 -17   1  10        5.86        6.90      2.04 o 
 -16   1  10        3.33        0.27      1.67 o 
 -15   1  10        0.50       -1.27      1.43 o 
 -14   1  10       25.38       16.58      2.17 o 
 -13   1  10        5.99        0.98      1.41 o 
 -12   1  10      268.71      261.82      5.29 o 
 -11   1  10       16.53       10.52      1.39 o 
 -10   1  10      898.64      867.56     10.77 o 
  -9   1  10       16.03       13.36      1.17 o 
  -8   1  10        1.54        2.02      0.79 o 
  -7   1  10       61.93       52.13      2.55 o 
  -6   1  10       12.97        9.16      1.05 o 
  -5   1  10       81.19       86.58      2.45 o 
  -4   1  10       62.28       62.01      2.09 o 
  -3   1  10       59.41       60.92      2.16 o 
  -2   1  10       58.99       53.79      2.06 o 
  -1   1  10       61.18       61.29      2.21 o 
   0   1  10      178.51      184.18      3.87 o 
   1   1  10      958.54      939.49     11.63 o 
   2   1  10       67.37       69.43      2.54 o 
   3   1  10      234.77      232.28      4.78 o 
   4   1  10      213.18      221.32      5.05 o 
   5   1  10      510.82      509.86      8.46 o 
   6   1  10      727.59      744.57     11.86 o 
   7   1  10      310.81      284.53      6.96 o 
   8   1  10        0.07        1.17      1.71 o 
   9   1  10       12.45       10.23      2.36 o 
  10   1  10      181.54      188.52      6.58 o 
  11   1  10        3.45        5.30      2.37 o 
  12   1  10       10.35        7.37      2.84 o 
  13   1  10       40.95       44.53      4.68 o 
 -20   2  10        0.30       -1.06      1.90 o 
 -19   2  10      112.09      106.41      4.17 o 
 -18   2  10       53.07       53.23      3.98 o 
 -17   2  10       83.29       99.63      3.85 o 
 -16   2  10      188.45      206.58      5.92 o 
 -15   2  10      109.15      102.63      4.10 o 
 -14   2  10      329.36      317.13      6.18 o 
 -13   2  10       63.02       41.67      3.37 o 
 -12   2  10      224.85      209.46      5.10 o 
 -11   2  10      922.22      808.00     11.91 o 
 -10   2  10       26.45       30.59      2.10 o 
  -9   2  10       74.46       82.19      2.84 o 
  -8   2  10      581.49      596.20      8.77 o 
  -7   2  10        7.64        8.94      1.07 o 
  -6   2  10      491.92      441.24      6.26 o 
  -5   2  10      386.39      396.77      5.46 o 
  -4   2  10      135.17      125.36      3.06 o 
  -3   2  10      620.78      654.55      8.89 o 
  -2   2  10       40.19       40.38      1.92 o 
  -1   2  10      767.28      783.54     10.29 o 
   0   2  10      159.39      163.14      4.37 o 
   1   2  10        0.18        0.49      0.94 o 
   2   2  10      605.38      572.78      8.68 o 
   3   2  10      224.76      222.19      5.03 o 
   4   2  10     2048.27     1925.88     24.42 o 
   5   2  10      287.23      297.68      6.26 o 
   6   2  10      376.77      353.29      8.59 o 
   7   2  10        3.09        2.56      1.49 o 
   8   2  10       95.68      107.55      4.06 o 
   9   2  10       27.49       30.55      3.81 o 
  10   2  10      134.41      136.35      5.70 o 
  11   2  10       16.10       22.98      3.88 o 
  12   2  10       68.68       80.97      6.04 o 
  13   2  10        0.96       -2.64      2.64 o 
 -19   3  10        0.24        0.18      2.69 o 
 -18   3  10        1.50       -0.11      2.28 o 
 -17   3  10      135.35      156.27      5.96 o 
 -16   3  10        0.01       -1.76      1.76 o 
 -15   3  10       18.89       17.92      2.49 o 
 -14   3  10        7.22        4.39      1.84 o 
 -13   3  10        6.73        9.17      1.91 o 
 -12   3  10      665.76      614.93     10.96 o 
 -11   3  10        0.71        0.77      1.35 o 
 -10   3  10     2678.59     2610.78     32.84 o 
  -9   3  10       49.34       44.73      2.59 o 
  -8   3  10      427.16      434.50      7.73 o 
  -7   3  10      980.28      985.15     13.74 o 
  -6   3  10      148.76      134.37      3.83 o 
  -5   3  10      953.53      894.98     12.57 o 
  -4   3  10       73.29       72.54      2.83 o 
  -3   3  10      378.98      363.61      6.52 o 
  -2   3  10      758.89      683.76     10.31 o 
  -1   3  10       34.16       34.63      1.82 o 
   0   3  10      657.40      648.57     10.79 o 
   1   3  10      986.65      967.46     13.68 o 
   2   3  10       20.21       19.67      1.83 o 
   3   3  10       78.17       89.12      3.53 o 
   4   3  10       32.51       40.67      2.60 o 
   5   3  10      863.19      844.04     13.67 o 
   6   3  10      748.04      779.45     13.24 o 
   7   3  10      534.41      536.39     10.27 o 
   8   3  10      104.61      105.67      4.82 o 
   9   3  10       22.88       24.00      2.49 o 
  10   3  10      119.53      130.31      5.44 o 
  11   3  10       21.50       14.19      4.55 o 
  12   3  10        6.68        5.79      6.76 o 
 -19   4  10      101.77      135.48     12.34 o 
 -18   4  10       37.80       50.27      5.66 o 
 -17   4  10        6.14       -0.06      2.76 o 
 -16   4  10       36.57       40.11      4.16 o 
 -15   4  10       14.34        7.57      2.50 o 
 -14   4  10        0.61       -0.12      1.99 o 
 -13   4  10       20.75       16.66      2.81 o 
 -12   4  10      253.29      236.05     10.37 o 
 -11   4  10     1829.61     1755.40     28.06 o 
 -10   4  10       16.93       20.43      2.60 o 
  -9   4  10       45.97       41.30      3.26 o 
  -8   4  10      222.81      190.40      6.06 o 
  -7   4  10       44.60       43.03      3.16 o 
  -6   4  10        0.36        0.07      1.42 o 
  -5   4  10       86.57       91.20      4.05 o 
  -4   4  10       98.26       91.19      3.99 o 
  -3   4  10      346.48      357.49      9.02 o 
  -2   4  10       20.87       24.82      3.84 o 
  -1   4  10      112.46      103.39      4.58 o 
   0   4  10        6.31        4.86      1.64 o 
   1   4  10       52.81       45.44      3.32 o 
   2   4  10       51.84       54.66      3.74 o 
   3   4  10        1.37       -0.10      1.59 o 
   4   4  10      207.00      195.30     12.23 o 
   5   4  10       80.53       82.20      4.75 o 
   6   4  10        0.11        1.18      2.08 o 
   7   4  10       38.62       50.61      3.94 o 
   8   4  10       10.96       11.99      2.72 o 
   9   4  10      107.35      112.47      5.31 o 
  10   4  10        4.12        1.29      2.20 o 
  11   4  10       38.58       54.54      7.61 o 
 -18   5  10       61.78       45.10     11.96 o 
 -17   5  10       69.47       65.43      8.17 o 
 -16   5  10        3.72        0.82      3.30 o 
 -15   5  10        4.96        4.07      2.94 o 
 -14   5  10        0.85       -1.96      2.46 o 
 -13   5  10       18.29       23.16      3.89 o 
 -12   5  10      279.57      284.45     11.83 o 
 -11   5  10        3.90        2.70      2.26 o 
 -10   5  10      215.73      207.99      7.80 o 
  -9   5  10        0.88       -0.23      1.93 o 
  -8   5  10       26.28       27.22      3.27 o 
  -7   5  10      445.89      448.10     11.94 o 
  -6   5  10        3.57       -0.67      1.66 o 
  -5   5  10      375.16      353.84      9.30 o 
  -4   5  10      658.36      605.21     18.25 o 
  -3   5  10       54.17       47.12      5.45 o 
  -2   5  10      681.49      614.71     15.22 o 
  -1   5  10      138.22      118.45      6.12 o 
   0   5  10      206.43      175.97      8.41 o 
   1   5  10      146.76      143.34      7.85 o 
   2   5  10      333.30      346.71     12.48 o 
   3   5  10       23.84       12.87      3.48 o 
   4   5  10        0.71        0.30      2.59 o 
   5   5  10       10.73        8.91      3.05 o 
   6   5  10       93.98      106.72      6.02 o 
   7   5  10        1.47        0.19      2.40 o 
   8   5  10     1093.48     1151.69     27.86 o 
   9   5  10        0.02        1.21      2.77 o 
  10   5  10        8.91       12.65      3.50 o 
 -16   6  10        9.76       11.88      4.74 o 
 -15   6  10       45.66       39.75      5.57 o 
 -14   6  10       53.11       62.49      6.70 o 
 -13   6  10       67.04       65.85      5.78 o 
 -12   6  10       74.06       82.60      5.69 o 
 -11   6  10      246.74      257.84      9.04 o 
 -10   6  10        0.36        0.86      2.23 o 
  -9   6  10      314.42      342.52     10.00 o 
  -8   6  10      484.48      481.36     12.04 o 
  -7   6  10      236.14      214.28     10.10 o 
  -6   6  10      674.06      665.54     14.51 o 
  -5   6  10       85.23       74.99      4.73 o 
  -4   6  10       44.72       39.26      3.83 o 
  -3   6  10      158.89      148.91      7.22 o 
  -2   6  10        8.93        5.95      2.43 o 
  -1   6  10       23.43       21.01      5.45 o 
   0   6  10        0.10        0.97      2.23 o 
   1   6  10       29.56       25.30      5.66 o 
   2   6  10        4.41        7.80      3.05 o 
   3   6  10       34.33       27.36      4.68 o 
   4   6  10      171.85      185.32      9.70 o 
   5   6  10        1.25        3.28      3.07 o 
   6   6  10       17.91       18.74      3.70 o 
   7   6  10        1.75        4.04      2.90 o 
   8   6  10       53.57       43.05      6.22 o 
   9   6  10      176.64      183.05      9.47 o 
 -15   7  10       25.96       42.06     10.29 o 
 -14   7  10       11.18        7.74      4.38 o 
 -13   7  10       25.82       26.14      5.28 o 
 -12   7  10      503.03      568.74     18.41 o 
 -11   7  10       36.79       33.84      4.29 o 
 -10   7  10        0.36       -2.28      2.28 o 
  -9   7  10       50.65       56.28      4.90 o 
  -8   7  10       19.03       16.62      3.26 o 
  -7   7  10        8.45        9.26      2.71 o 
  -6   7  10        0.26        0.18      2.05 o 
  -5   7  10       40.81       42.73      4.12 o 
  -4   7  10       51.60       52.86      5.11 o 
  -3   7  10       56.96       51.84      7.52 o 
  -2   7  10        0.08       -1.79      2.33 o 
  -1   7  10        0.47       -1.44      2.30 o 
   0   7  10        0.80       -0.20      2.50 o 
   1   7  10       12.83       10.38      3.69 o 
   2   7  10      195.87      178.17      9.59 o 
   3   7  10        9.37        9.17      3.59 o 
   4   7  10        1.83        2.09      3.07 o 
   5   7  10       20.77       21.07      4.70 o 
   6   7  10       16.47       19.18      4.53 o 
   7   7  10       73.63       73.96      6.66 o 
 -12   8  10      151.03      149.29     11.26 o 
 -11   8  10        9.14       14.97      4.58 o 
 -10   8  10      220.87      275.89     11.34 o 
  -9   8  10      273.48      292.23     10.10 o 
  -8   8  10       86.96       77.39      5.58 o 
  -7   8  10       69.41       71.85      5.33 o 
  -6   8  10      288.82      300.68     11.32 o 
  -5   8  10      167.79      181.24      7.68 o 
  -4   8  10      200.17      197.12      8.45 o 
  -3   8  10      156.01      161.86      8.98 o 
  -2   8  10        4.18       -0.12      2.73 o 
  -1   8  10       81.60       83.56      6.36 o 
   0   8  10       28.22       24.92      4.23 o 
   1   8  10        0.91        2.04      2.98 o 
   2   8  10       18.72       23.34      4.41 o 
   3   8  10        0.07       -1.71      3.03 o 
   4   8  10      483.06      483.03     21.17 o 
   5   8  10        7.84       -1.97      4.56 o 
  -9   9  10        3.32        5.59      3.81 o 
  -8   9  10       21.61       17.39      4.64 o 
  -7   9  10        6.59        2.30      4.29 o 
  -6   9  10        0.73        0.16      3.44 o 
  -5   9  10        1.95        3.46      3.51 o 
  -4   9  10      260.71      239.88     12.73 o 
  -3   9  10        0.71        0.28      3.15 o 
  -2   9  10       64.02       70.31      6.99 o 
  -1   9  10       20.90       18.12      4.83 o 
   0   9  10      119.09      137.42      9.03 o 
   1   9  10       31.88       26.35      6.08 o 
   2   9  10        3.30       -3.16      4.03 o 
 -20   1  11       63.99       54.24      4.81 o 
 -19   1  11      272.46      322.48     13.23 o 
 -18   1  11       10.37        6.14      2.41 o 
 -17   1  11      279.37      296.22      8.26 o 
 -16   1  11      170.99      153.19      5.39 o 
 -15   1  11       42.57       59.98      3.41 o 
 -14   1  11      131.35      125.42      4.49 o 
 -13   1  11        9.04        4.37      1.56 o 
 -12   1  11      131.40      143.09      4.40 o 
 -11   1  11     1300.02     1333.19     15.24 o 
 -10   1  11     1277.29     1210.06     12.93 o 
  -9   1  11      429.10      392.09      5.73 o 
  -8   1  11      652.57      704.53      9.16 o 
  -7   1  11      185.84      173.18      3.72 o 
  -6   1  11      810.34      790.43      9.97 o 
  -5   1  11       30.97       26.62      1.61 o 
  -4   1  11      583.00      552.69      7.88 o 
  -3   1  11       66.92       69.99      2.51 o 
  -2   1  11      870.85      861.38     10.97 o 
  -1   1  11       77.45       75.47      3.45 o 
   0   1  11      494.24      470.51      7.38 o 
   1   1  11     1290.31     1228.70     15.21 o 
   2   1  11       11.87        3.78      1.31 o 
   3   1  11     2125.08     2041.23     24.59 o 
   4   1  11     1140.72     1112.54     15.71 o 
   5   1  11        0.12        0.35      1.37 o 
   6   1  11       67.71       73.15      3.54 o 
   7   1  11      929.99      891.15     16.39 o 
   8   1  11      137.12      135.59      8.34 o 
   9   1  11      267.17      282.72      8.12 o 
  10   1  11        0.09       -1.49      2.04 o 
  11   1  11      179.49      205.86      8.04 o 
  12   1  11       41.13       28.51      4.08 o 
 -20   2  11        0.05       -1.41      3.16 o 
 -19   2  11        9.52        9.74      2.68 o 
 -18   2  11       24.69       22.05      2.46 o 
 -17   2  11        0.05       -1.23      1.53 o 
 -16   2  11       79.39       67.08      3.63 o 
 -15   2  11       73.90       86.29      3.84 o 
 -14   2  11      107.87       85.59      3.58 o 
 -13   2  11      919.94      845.16     12.83 o 
 -12   2  11       52.31       56.81      2.84 o 
 -11   2  11       10.23        4.37      1.39 o 
 -10   2  11      380.08      373.53      7.71 o 
  -9   2  11     1267.64     1286.84     16.25 o 
  -8   2  11        6.46        4.61      1.26 o 
  -7   2  11      420.21      398.45      8.50 o 
  -6   2  11      401.59      360.96      5.81 o 
  -5   2  11       27.40       15.03      1.68 o 
  -4   2  11      220.03      184.52      4.14 o 
  -3   2  11      228.49      223.84      5.44 o 
  -2   2  11        4.53        2.17      1.03 o 
  -1   2  11      326.74      300.36      6.76 o 
   0   2  11      120.69      136.60      3.61 o 
   1   2  11      104.20      103.23      3.30 o 
   2   2  11      121.62      140.81      3.92 o 
   3   2  11      595.31      614.85      9.98 o 
   4   2  11      382.57      377.01      7.36 o 
   5   2  11      543.82      549.83     11.79 o 
   6   2  11      142.06      139.12      5.78 o 
   7   2  11      241.08      234.74      6.17 o 
   8   2  11       45.14       41.78      3.18 o 
   9   2  11       44.71       40.60      3.47 o 
  10   2  11        4.21        4.18      2.29 o 
  11   2  11       16.57       11.97      2.81 o 
  12   2  11      170.04      195.06      8.02 o 
 -19   3  11      208.31      231.07      8.70 o 
 -18   3  11        0.10        2.65      2.48 o 
 -17   3  11      221.96      250.10      7.72 o 
 -16   3  11        2.14        3.23      2.22 o 
 -15   3  11        0.05       -0.28      1.77 o 
 -14   3  11       85.02       81.98      4.09 o 
 -13   3  11       72.11       65.88      3.62 o 
 -12   3  11        4.21        1.37      1.60 o 
 -11   3  11       14.59       18.61      2.19 o 
 -10   3  11        6.47        4.44      1.62 o 
  -9   3  11      394.30      375.68      8.11 o 
  -8   3  11       97.98       99.87      3.58 o 
  -7   3  11        0.76        0.46      1.19 o 
  -6   3  11      424.33      450.81      7.93 o 
  -5   3  11      521.72      479.92      8.62 o 
  -4   3  11      816.47      790.92     19.06 o 
  -3   3  11      330.93      318.23      8.83 o 
  -2   3  11      240.91      217.86      4.62 o 
  -1   3  11      340.01      350.41      6.66 o 
   0   3  11       49.03       43.24      2.34 o 
   1   3  11       74.98       67.46      2.90 o 
   2   3  11      239.74      205.64      5.36 o 
   3   3  11      305.73      278.39      6.51 o 
   4   3  11        3.20        0.49      1.46 o 
   5   3  11       16.69        9.22      1.99 o 
   6   3  11        0.01       -0.90      1.60 o 
   7   3  11        9.16        7.54      1.96 o 
   8   3  11       22.29       13.01      2.33 o 
   9   3  11      414.64      448.06     10.77 o 
  10   3  11        2.55        2.54      2.37 o 
  11   3  11        0.31       -0.41      3.49 o 
 -18   4  11       97.27      111.79      7.81 o 
 -17   4  11       37.99       50.97      5.62 o 
 -16   4  11       85.63       71.57      5.19 o 
 -15   4  11      160.27      186.98      7.54 o 
 -14   4  11      105.11       86.49      5.27 o 
 -13   4  11      503.01      493.21     14.12 o 
 -12   4  11      155.32      151.08      8.71 o 
 -11   4  11      397.00      419.58      9.96 o 
 -10   4  11       98.89      101.83      4.94 o 
  -9   4  11      364.38      379.78      9.19 o 
  -8   4  11      346.43      338.75      8.45 o 
  -7   4  11      719.82      686.65     12.96 o 
  -6   4  11      391.98      390.60     10.49 o 
  -5   4  11      383.51      351.51      8.29 o 
  -4   4  11        2.21       -1.63      1.63 o 
  -3   4  11      776.61      732.79     15.09 o 
  -2   4  11      410.85      395.34     13.62 o 
  -1   4  11      366.66      368.72      9.11 o 
   0   4  11      293.88      305.03      8.40 o 
   1   4  11       31.58       29.79      4.10 o 
   2   4  11       30.23       40.40      4.33 o 
   3   4  11       79.59       76.40      4.54 o 
   4   4  11        2.66        2.55      2.07 o 
   5   4  11      444.82      449.27     11.49 o 
   6   4  11        0.13        0.74      2.14 o 
   7   4  11      786.12      803.06     17.44 o 
   8   4  11       29.04       37.05      4.10 o 
   9   4  11       24.24       36.11      4.53 o 
  10   4  11       98.25      105.78      7.47 o 
 -17   5  11        8.61       12.02      4.83 o 
 -16   5  11       34.69       27.74      5.19 o 
 -15   5  11        6.98        5.18      3.30 o 
 -14   5  11       77.66       70.97      5.92 o 
 -13   5  11        0.23       -2.29      2.29 o 
 -12   5  11        4.55        3.19      2.51 o 
 -11   5  11        0.59       -1.04      2.22 o 
 -10   5  11       64.71       58.40      4.64 o 
  -9   5  11      602.22      566.75     13.50 o 
  -8   5  11      296.87      299.74      9.13 o 
  -7   5  11      113.00      112.13      5.67 o 
  -6   5  11       18.10       15.06      2.82 o 
  -5   5  11      528.53      520.17     13.34 o 
  -4   5  11       41.33       44.67      4.40 o 
  -3   5  11        2.16        1.31      2.16 o 
  -2   5  11       73.64       68.05      5.17 o 
  -1   5  11        0.22       -1.13      2.22 o 
   0   5  11       41.21       42.82      4.91 o 
   1   5  11       29.63       29.97      4.46 o 
   2   5  11      226.96      224.06     10.31 o 
   3   5  11       42.16       44.74      5.54 o 
   4   5  11      352.86      339.60     13.03 o 
   5   5  11        3.13        7.31      3.52 o 
   6   5  11       18.74       12.71      4.07 o 
   7   5  11      273.73      280.31     19.59 o 
   8   5  11       45.31       50.08      7.65 o 
   9   5  11        0.05        3.40      3.79 o 
 -16   6  11       23.80       20.20      6.29 o 
 -15   6  11       96.01      103.13      8.95 o 
 -14   6  11        3.27        3.01      2.81 o 
 -13   6  11      113.78      134.37     10.61 o 
 -12   6  11      116.16      107.70      6.43 o 
 -11   6  11      641.45      650.48     15.41 o 
 -10   6  11      258.77      246.66      9.01 o 
  -9   6  11       98.96      103.15      6.08 o 
  -8   6  11      158.82      153.96      6.94 o 
  -7   6  11      108.16      107.30      5.80 o 
  -6   6  11       40.84       41.75      4.05 o 
  -5   6  11        0.57       -1.80      2.06 o 
  -4   6  11       18.31       15.29      3.45 o 
  -3   6  11      155.49      159.03      8.54 o 
  -2   6  11      126.57      117.67      7.80 o 
  -1   6  11       44.39       55.00      5.55 o 
   0   6  11      107.61      110.19      7.39 o 
   1   6  11        3.04        4.86      2.92 o 
   2   6  11        0.88       -1.14      2.68 o 
   3   6  11        9.01       13.84      3.98 o 
   4   6  11        1.55        1.37      3.04 o 
   5   6  11      161.93      179.91     10.11 o 
   6   6  11        8.21        7.30      5.01 o 
   7   6  11      457.78      524.93     23.04 o 
   8   6  11       34.40       33.47      7.00 o 
 -14   7  11       38.54       47.31      6.73 o 
 -13   7  11       99.30       94.30      8.40 o 
 -12   7  11       75.55       89.86      6.41 o 
 -11   7  11       53.95       51.93      5.15 o 
 -10   7  11        8.33        4.21      2.82 o 
  -9   7  11      468.01      451.84     12.55 o 
  -8   7  11        5.07       -1.68      2.37 o 
  -7   7  11      696.65      723.26     21.41 o 
  -6   7  11        4.29       -0.53      2.32 o 
  -5   7  11      131.50      124.02      8.38 o 
  -4   7  11      210.88      206.95     11.14 o 
  -3   7  11       97.44       92.27      7.22 o 
  -2   7  11       48.41       47.79      8.64 o 
  -1   7  11      184.79      187.41     11.24 o 
   0   7  11       29.36       22.69      4.50 o 
   1   7  11      151.89      165.58      9.48 o 
   2   7  11       39.88       44.18      5.80 o 
   3   7  11      193.43      185.53     10.31 o 
   4   7  11      105.82      102.08      9.40 o 
   5   7  11       64.24       66.59      8.19 o 
   6   7  11       25.33       37.18      6.99 o 
 -12   8  11       15.83       13.46      6.81 o 
 -11   8  11       56.11       54.25      6.79 o 
 -10   8  11       40.89       53.43      6.57 o 
  -9   8  11       38.43       29.85      5.02 o 
  -8   8  11       25.01       11.61      3.70 o 
  -7   8  11        1.95        3.22      2.66 o 
  -6   8  11       17.88        6.67      2.95 o 
  -5   8  11      147.67      145.65     11.43 o 
  -4   8  11       12.60        7.18      3.62 o 
  -3   8  11        0.01       -1.92      2.90 o 
  -2   8  11       47.05       51.52      6.21 o 
  -1   8  11        1.27        2.75      3.25 o 
   0   8  11       27.03       21.15      4.64 o 
   1   8  11       31.59       24.64      5.48 o 
   2   8  11        1.85        7.66      4.33 o 
   3   8  11       12.05        8.28      6.50 o 
   4   8  11       12.07       12.20      5.39 o 
  -7   9  11      229.77      270.17     14.27 o 
  -6   9  11        1.75       -1.86      3.73 o 
  -5   9  11        1.85        0.68      4.01 o 
  -4   9  11       56.03       44.42      6.78 o 
  -3   9  11        7.43        8.23      4.10 o 
  -2   9  11        0.74       -1.32      3.60 o 
  -1   9  11      132.92      121.79     10.24 o 
 -20   0  12      295.97      343.18     14.65 o 
 -19   0  12       14.20       10.83      4.18 o 
 -18   0  12      327.28      383.17     14.98 o 
 -17   0  12       35.87       40.93      5.39 o 
 -16   0  12       13.62       15.36      3.86 o 
 -15   0  12      304.24      280.38     16.50 o 
 -14   0  12      245.44      250.23     10.81 o 
 -13   0  12      415.88      371.89     13.38 o 
 -12   0  12      860.37      823.69     18.67 o 
 -11   0  12      430.70      403.13      9.03 o 
 -10   0  12     2878.35     2813.92     39.27 o 
  -9   0  12     7082.49     6949.79     89.58 o 
  -8   0  12      392.33      424.02     13.35 o 
  -7   0  12      302.68      303.84      8.85 o 
  -6   0  12      307.13      277.32      8.43 o 
  -5   0  12       28.34       48.04      3.22 o 
  -4   0  12        9.12        3.82      1.54 o 
  -3   0  12     1129.64      997.13     17.80 o 
  -2   0  12      385.74      366.74      8.69 o 
  -1   0  12      581.91      576.14     12.71 o 
   0   0  12     1834.49     1761.63     28.49 o 
   1   0  12      290.89      296.73      8.48 o 
   2   0  12        2.19        5.94      2.01 o 
   3   0  12       16.68       35.50      3.47 o 
   4   0  12      451.76      459.03     12.72 o 
   5   0  12      141.02      154.95      8.52 o 
   6   0  12      723.46      746.62     31.62 o 
   7   0  12       66.86       47.97      7.80 o 
   8   0  12      429.47      450.77     15.13 o 
   9   0  12      155.10      168.01      9.11 o 
  10   0  12      448.05      484.22     34.07 o 
  11   0  12       18.04       15.76      5.00 o 
 -20   1  12        1.67        4.55      2.69 o 
 -19   1  12        0.48        4.01      4.53 o 
 -18   1  12       13.46       12.14      2.76 o 
 -17   1  12        8.39        7.02      2.68 o 
 -16   1  12        1.87        1.66      1.92 o 
 -15   1  12       14.01       15.17      2.32 o 
 -14   1  12      209.02      180.74      5.40 o 
 -13   1  12      196.30      176.28      4.99 o 
 -12   1  12       49.51       43.23      2.99 o 
 -11   1  12      242.63      243.67      5.37 o 
 -10   1  12       81.65       81.29      3.20 o 
  -9   1  12      432.08      439.02      7.15 o 
  -8   1  12      625.04      598.20      8.41 o 
  -7   1  12      745.54      725.03      9.91 o 
  -6   1  12       53.31       55.66      2.31 o 
  -5   1  12       38.33       31.04      1.90 o 
  -4   1  12      143.41      131.22      3.61 o 
  -3   1  12       13.61        8.65      1.29 o 
  -2   1  12       21.62       18.99      1.69 o 
  -1   1  12       17.94       20.90      1.80 o 
   0   1  12        5.10        3.82      1.38 o 
   1   1  12       44.15       41.25      3.11 o 
   2   1  12       62.82       68.43      2.99 o 
   3   1  12      104.70      111.79      3.77 o 
   4   1  12      121.41      121.43      5.35 o 
   5   1  12      214.72      213.85      6.95 o 
   6   1  12        0.04       -1.04      1.73 o 
   7   1  12       15.82       17.08      2.61 o 
   8   1  12       11.65       11.45      2.73 o 
   9   1  12       46.92       44.95      3.75 o 
  10   1  12        7.51        4.98      2.74 o 
  11   1  12       50.66       58.40      5.05 o 
 -19   2  12        0.83       -2.05      2.05 o 
 -18   2  12      236.16      286.63      8.76 o 
 -17   2  12       53.53       50.66      3.44 o 
 -16   2  12       59.08       63.80      3.52 o 
 -15   2  12       82.64       71.15      3.54 o 
 -14   2  12        3.97        6.73      1.78 o 
 -13   2  12      267.66      250.81      6.17 o 
 -12   2  12        0.04       -0.98      1.24 o 
 -11   2  12      114.90       97.90      5.44 o 
 -10   2  12     2038.47     1934.40     23.14 o 
  -9   2  12     1036.35     1050.30     14.05 o 
  -8   2  12       26.71       31.30      2.06 o 
  -7   2  12        4.48        9.33      1.39 o 
  -6   2  12      350.07      361.43      6.70 o 
  -5   2  12       20.44       21.91      1.81 o 
  -4   2  12      191.71      180.46      3.98 o 
  -3   2  12       20.80       21.26      1.72 o 
  -2   2  12      208.48      210.77      4.62 o 
  -1   2  12       37.40       47.31      2.32 o 
   0   2  12      545.03      478.59      7.93 o 
   1   2  12      124.70      127.43      4.86 o 
   2   2  12        7.20        9.96      1.56 o 
   3   2  12       90.71       94.07      3.56 o 
   4   2  12      261.62      252.30      6.02 o 
   5   2  12      112.12      115.93      4.14 o 
   6   2  12       82.21       93.77      4.00 o 
   7   2  12       89.84       82.62      4.04 o 
   8   2  12      337.52      357.47      9.12 o 
   9   2  12       76.67       66.74      4.65 o 
  10   2  12      113.88      109.72      5.55 o 
 -19   3  12        1.75        3.98      2.98 o 
 -18   3  12       32.40       39.94      4.02 o 
 -17   3  12       14.68       15.58      2.74 o 
 -16   3  12       53.45       64.05      4.15 o 
 -15   3  12        0.92        1.58      1.95 o 
 -14   3  12      481.36      466.21     10.15 o 
 -13   3  12      717.89      708.01     14.77 o 
 -12   3  12      154.00      151.57      5.06 o 
 -11   3  12      643.46      639.95     10.90 o 
 -10   3  12      145.23      153.03      4.78 o 
  -9   3  12      512.86      491.89      8.99 o 
  -8   3  12     1245.44     1206.94     16.76 o 
  -7   3  12     1218.76     1235.00     16.94 o 
  -6   3  12      664.78      641.50     10.91 o 
  -5   3  12      297.47      278.41      6.65 o 
  -4   3  12      499.90      483.26      9.26 o 
  -3   3  12      256.69      293.96      6.25 o 
  -2   3  12      172.57      168.34      4.95 o 
  -1   3  12       15.00       10.90      1.72 o 
   0   3  12        2.61        4.25      1.38 o 
   1   3  12       20.40       12.17      1.86 o 
   2   3  12      142.85      160.06      4.90 o 
   3   3  12        4.40       16.62      2.42 o 
   4   3  12      595.33      624.21     11.49 o 
   5   3  12      307.58      320.89      7.63 o 
   6   3  12      237.53      241.82      6.74 o 
   7   3  12       13.93       15.26      2.42 o 
   8   3  12        2.28        2.35      2.16 o 
   9   3  12       81.30       78.81      5.24 o 
  10   3  12       68.77       63.39     10.23 o 
 -18   4  12       15.54       15.44      5.09 o 
 -17   4  12        0.98        2.00      2.90 o 
 -16   4  12       32.77       36.94      4.19 o 
 -15   4  12        3.97       -2.21      2.21 o 
 -14   4  12        9.62        7.85      2.57 o 
 -13   4  12       61.69       62.68      4.40 o 
 -12   4  12      241.99      231.72      7.84 o 
 -11   4  12       63.32       52.40      3.98 o 
 -10   4  12      424.23      406.74     15.56 o 
  -9   4  12       28.12       26.85      3.42 o 
  -8   4  12       19.92       21.36      2.76 o 
  -7   4  12      484.67      469.01     10.32 o 
  -6   4  12       32.67       36.08      3.17 o 
  -5   4  12       12.80        8.35      2.38 o 
  -4   4  12      377.97      353.40      9.70 o 
  -3   4  12      135.53      127.37      5.71 o 
  -2   4  12       84.48       80.83      4.16 o 
  -1   4  12       35.29       38.90      3.98 o 
   0   4  12       56.21       49.38      4.38 o 
   1   4  12       25.73       21.17      3.35 o 
   2   4  12        8.40        2.74      2.18 o 
   3   4  12      143.84      154.47      7.23 o 
   4   4  12      167.88      161.34      7.56 o 
   5   4  12       11.86       13.04      3.26 o 
   6   4  12      405.77      424.71     13.13 o 
   7   4  12       25.87       26.22      4.18 o 
   8   4  12        0.61       -1.87      2.77 o 
   9   4  12       21.14       22.38      5.23 o 
 -17   5  12       59.24       65.13      9.03 o 
 -16   5  12      224.67      262.31     10.98 o 
 -15   5  12        1.14        2.92      3.12 o 
 -14   5  12      157.16      185.79      8.43 o 
 -13   5  12      173.58      184.05     11.55 o 
 -12   5  12      168.32      176.85      8.59 o 
 -11   5  12        5.16        3.40      2.62 o 
 -10   5  12        0.15       -0.43      2.23 o 
  -9   5  12       35.04       31.44      3.85 o 
  -8   5  12        0.28        3.35      2.29 o 
  -7   5  12       25.63       22.60      3.24 o 
  -6   5  12     1429.83     1407.32     29.06 o 
  -5   5  12       34.02       33.23      4.03 o 
  -4   5  12       71.83       66.00      5.37 o 
  -3   5  12      474.15      492.27     14.11 o 
  -2   5  12      247.43      231.54     15.32 o 
  -1   5  12       27.65       25.73      4.36 o 
   0   5  12       40.38       44.25      5.38 o 
   1   5  12       61.77       69.09      6.37 o 
   2   5  12      211.25      229.71     11.02 o 
   3   5  12       18.74       16.89      4.38 o 
   4   5  12      286.01      304.48     13.98 o 
   5   5  12      334.93      328.12     13.69 o 
   6   5  12      226.02      210.19     11.39 o 
   7   5  12       40.32       51.58      7.90 o 
   8   5  12        5.90        4.15      4.82 o 
 -15   6  12       86.52       99.51      8.03 o 
 -14   6  12       28.03       26.58      4.76 o 
 -13   6  12        9.07        8.61      3.18 o 
 -12   6  12       38.63       41.83      4.65 o 
 -11   6  12       62.55       50.20      5.00 o 
 -10   6  12      285.26      287.44      9.93 o 
  -9   6  12        1.39        1.47      2.49 o 
  -8   6  12       18.53       12.67      2.79 o 
  -7   6  12       21.75       14.00      3.40 o 
  -6   6  12       71.00       79.98      5.30 o 
  -5   6  12      112.88      122.91      7.31 o 
  -4   6  12        3.58        8.26      2.98 o 
  -3   6  12       67.81       57.53      6.12 o 
  -2   6  12      133.98      128.98      9.94 o 
  -1   6  12      116.56      127.25      8.31 o 
   0   6  12      149.97      147.29     12.81 o 
   1   6  12      289.49      304.97     12.69 o 
   2   6  12       60.97       62.10      7.06 o 
   3   6  12        8.78        5.94      3.59 o 
   4   6  12        0.02       -0.93      3.37 o 
   5   6  12      122.37      116.51     10.48 o 
   6   6  12      196.42      186.95     13.21 o 
   7   6  12       13.18       14.67      7.01 o 
 -13   7  12       49.75       55.23      6.60 o 
 -12   7  12       33.38       21.96      4.98 o 
 -11   7  12        0.01        0.71      3.32 o 
 -10   7  12        5.83        2.04      2.89 o 
  -9   7  12        4.47        3.80      2.89 o 
  -8   7  12       43.34       42.51      4.56 o 
  -7   7  12        0.05       -0.76      2.31 o 
  -6   7  12      190.76      185.70      8.00 o 
  -5   7  12       53.34       61.81      6.71 o 
  -4   7  12      156.15      150.95     11.96 o 
  -3   7  12       15.39        9.59      4.64 o 
  -2   7  12        3.73        2.70      3.01 o 
  -1   7  12       19.69       19.02      4.54 o 
   0   7  12       30.12       20.47      4.57 o 
   1   7  12       57.01       61.13      6.87 o 
   2   7  12      109.90      100.04      9.46 o 
   3   7  12       12.24       22.52      5.76 o 
   4   7  12       24.05       23.21      8.63 o 
   5   7  12      135.05      111.63     12.67 o 
 -11   8  12       30.43       22.75      5.50 o 
 -10   8  12      671.63      697.58     34.08 o 
  -9   8  12       48.65       47.45      6.03 o 
  -8   8  12        2.00        3.42      3.41 o 
  -7   8  12       21.98       19.64      4.76 o 
  -6   8  12       51.77       55.62      8.86 o 
  -5   8  12       46.57       55.65      7.47 o 
  -4   8  12       65.14       87.64      8.42 o 
  -3   8  12        0.56       -3.60      3.62 o 
  -2   8  12      151.66      161.17     11.22 o 
  -1   8  12       89.86       86.71      9.04 o 
   0   8  12      232.61      243.12     25.76 o 
   1   8  12      440.82      434.23     22.07 o 
   2   8  12        2.94        7.99      5.40 o 
 -19   1  13       13.20       16.30      3.15 o 
 -18   1  13       67.89       91.13      5.93 o 
 -17   1  13        0.56        1.04      1.78 o 
 -16   1  13       14.02       11.02      2.23 o 
 -15   1  13        3.39        2.46      1.86 o 
 -14   1  13       16.44       17.92      2.29 o 
 -13   1  13      350.21      351.99      7.12 o 
 -12   1  13      352.64      331.88      7.04 o 
 -11   1  13      469.43      493.72      9.16 o 
 -10   1  13     1125.84      994.78     14.17 o 
  -9   1  13        1.39        0.39      1.34 o 
  -8   1  13       33.61       35.78      2.30 o 
  -7   1  13     3171.46     3112.79     35.62 o 
  -6   1  13     1379.40     1354.02     17.57 o 
  -5   1  13      337.47      301.08      6.00 o 
  -4   1  13      268.33      246.94      5.33 o 
  -3   1  13      838.76      781.38     11.43 o 
  -2   1  13       14.48        5.05      1.36 o 
  -1   1  13       78.13       79.96      3.14 o 
   0   1  13      276.49      237.64      5.51 o 
   1   1  13        0.37       -1.20      1.20 o 
   2   1  13       65.70       77.41      3.35 o 
   3   1  13      269.54      277.56      6.86 o 
   4   1  13      356.46      355.20      8.19 o 
   5   1  13       15.09       14.87      2.44 o 
   6   1  13       46.54       50.06      3.71 o 
   7   1  13      302.91      311.35      8.66 o 
   8   1  13      305.15      331.52     12.40 o 
   9   1  13       51.75       62.92      4.65 o 
  10   1  13       30.00       32.00      4.18 o 
 -19   2  13        0.34        0.48      3.58 o 
 -18   2  13       97.18      111.19      5.20 o 
 -17   2  13       59.73       85.38      5.42 o 
 -16   2  13        1.20       -1.35      1.73 o 
 -15   2  13       95.16       99.05      4.08 o 
 -14   2  13       73.43       77.58      3.61 o 
 -13   2  13       16.28       21.07      2.18 o 
 -12   2  13      173.47      163.04      4.93 o 
 -11   2  13      159.12      160.71      5.17 o 
 -10   2  13       14.80       15.16      1.81 o 
  -9   2  13     1093.23     1030.92     13.99 o 
  -8   2  13      698.44      716.25     12.94 o 
  -7   2  13     1279.44     1212.88     17.50 o 
  -6   2  13        6.88        8.12      1.51 o 
  -5   2  13       15.23       14.56      1.61 o 
  -4   2  13        6.77       10.78      1.58 o 
  -3   2  13       65.50       49.38      2.66 o 
  -2   2  13      201.21      196.65      4.71 o 
  -1   2  13       46.36       61.09      2.73 o 
   0   2  13       58.06       58.08      2.68 o 
   1   2  13       37.37       31.98      2.23 o 
   2   2  13      157.33      168.13      4.78 o 
   3   2  13       16.54       11.03      1.93 o 
   4   2  13       77.57       81.54      3.75 o 
   5   2  13        1.47        2.05      1.65 o 
   6   2  13        2.96        0.45      1.84 o 
   7   2  13       71.21       75.36      4.51 o 
   8   2  13       29.81       37.11      3.41 o 
   9   2  13       40.69       42.05      3.98 o 
 -18   3  13       17.42       14.45      4.34 o 
 -17   3  13        1.06        0.20      2.17 o 
 -16   3  13       22.24       25.38      3.10 o 
 -15   3  13        0.36        1.31      2.04 o 
 -14   3  13       77.90       71.50      3.89 o 
 -13   3  13       19.72       23.53      2.59 o 
 -12   3  13        0.16       -1.53      1.53 o 
 -11   3  13       57.80       63.26      3.52 o 
 -10   3  13        2.38        1.05      1.54 o 
  -9   3  13        0.60        0.38      1.49 o 
  -8   3  13      248.29      254.66      6.10 o 
  -7   3  13       32.82       30.06      3.49 o 
  -6   3  13        1.79       -1.13      1.44 o 
  -5   3  13     1547.63     1423.85     21.18 o 
  -4   3  13      201.72      174.66      5.72 o 
  -3   3  13        7.85        7.61      1.69 o 
  -2   3  13      159.68      136.53      4.69 o 
  -1   3  13      102.64       96.66      4.00 o 
   0   3  13       20.77       20.31      2.46 o 
   1   3  13        0.00       -1.69      1.85 o 
   2   3  13       51.96       65.78      3.79 o 
   3   3  13       30.12       26.83      2.77 o 
   4   3  13        6.83        7.49      2.03 o 
   5   3  13       51.57       47.53      3.28 o 
   6   3  13       33.20       36.12      3.27 o 
   7   3  13      123.36      124.72      5.36 o 
   8   3  13       19.83       24.25      3.50 o 
   9   3  13        0.03       -3.44      3.44 o 
 -17   4  13      192.67      219.03     11.66 o 
 -16   4  13      113.52      132.82      7.41 o 
 -15   4  13      116.81      142.84      6.66 o 
 -14   4  13      114.85      117.61      5.98 o 
 -13   4  13       30.82       31.44      3.51 o 
 -12   4  13        4.56        4.23      2.25 o 
 -11   4  13        0.32       -0.11      2.03 o 
 -10   4  13        0.67       -1.40      1.93 o 
  -9   4  13     1048.10     1051.52     18.46 o 
  -8   4  13       73.18       84.11      4.59 o 
  -7   4  13     1151.62     1123.97     19.06 o 
  -6   4  13      126.16      111.44      8.08 o 
  -5   4  13      159.98      156.82      6.64 o 
  -4   4  13      521.96      545.32     14.00 o 
  -3   4  13      549.07      502.78     11.07 o 
  -2   4  13       58.21       71.30      4.68 o 
  -1   4  13      359.56      366.45     11.28 o 
   0   4  13       78.08       77.71      6.10 o 
   1   4  13      296.86      316.02     11.50 o 
   2   4  13       46.50       46.59      5.96 o 
   3   4  13      479.70      462.42     13.36 o 
   4   4  13       62.75       77.74      5.87 o 
   5   4  13       17.57        9.50      3.24 o 
   6   4  13       90.19       91.27      6.64 o 
   7   4  13        5.52        9.11      4.27 o 
   8   4  13        6.60        2.99      4.33 o 
 -16   5  13        6.86        7.43      4.88 o 
 -15   5  13       45.33       40.95      5.07 o 
 -14   5  13        6.56        4.85      3.07 o 
 -13   5  13        2.85        5.11      2.78 o 
 -12   5  13        1.00       -0.14      2.51 o 
 -11   5  13       79.77       79.37      5.74 o 
 -10   5  13       23.98       15.86      3.21 o 
  -9   5  13      224.43      231.61      8.61 o 
  -8   5  13      127.09      128.80      6.48 o 
  -7   5  13       84.21       85.13      6.17 o 
  -6   5  13        0.02       -1.91      2.21 o 
  -5   5  13      171.57      146.82      8.03 o 
  -4   5  13      139.37      130.97      7.48 o 
  -3   5  13      218.27      220.15     10.79 o 
  -2   5  13        1.85       -0.63      2.59 o 
  -1   5  13       45.74       41.49      5.40 o 
   0   5  13      296.84      282.52     14.61 o 
   1   5  13        5.80        7.30      3.56 o 
   2   5  13       14.33       12.91      4.11 o 
   3   5  13      153.09      167.74     11.33 o 
   4   5  13        1.18        3.39      3.62 o 
   5   5  13       40.86       38.37     12.19 o 
   6   5  13        6.39        6.02      4.91 o 
   7   5  13       57.48       72.68     12.59 o 
 -15   6  13       71.95       79.49      8.63 o 
 -14   6  13      109.91      114.75      8.64 o 
 -13   6  13        1.99        1.30      3.05 o 
 -12   6  13        8.74        9.58      3.33 o 
 -11   6  13       39.34       25.80      4.21 o 
 -10   6  13       47.53       47.95      5.23 o 
  -9   6  13       88.53      103.24      6.35 o 
  -8   6  13       41.02       44.23      4.52 o 
  -7   6  13       60.84       53.27      4.83 o 
  -6   6  13        4.54        9.30      3.18 o 
  -5   6  13       20.43       12.46      3.79 o 
  -4   6  13       77.49       92.12      7.62 o 
  -3   6  13      151.62      140.96      9.09 o 
  -2   6  13        0.87        3.14      3.16 o 
  -1   6  13      124.32      122.69      8.68 o 
   0   6  13        2.25        2.41      3.39 o 
   1   6  13      253.31      282.86     12.96 o 
   2   6  13        9.91        0.90      3.46 o 
   3   6  13      180.51      178.38     12.49 o 
   4   6  13      155.27      174.56     12.68 o 
   5   6  13        3.63       -0.56      4.40 o 
 -12   7  13       38.84       45.77      6.42 o 
 -11   7  13      167.29      162.99      9.61 o 
 -10   7  13       14.66       19.12      4.60 o 
  -9   7  13      113.28      136.24      7.39 o 
  -8   7  13        1.02        0.29      2.68 o 
  -7   7  13       11.98        5.78      2.98 o 
  -6   7  13      158.21      129.96     10.77 o 
  -5   7  13      498.05      524.76     18.31 o 
  -4   7  13        3.72        8.31      5.68 o 
  -3   7  13      101.81      109.42      8.35 o 
  -2   7  13      370.88      408.02     15.88 o 
  -1   7  13       43.71       45.31      6.32 o 
   0   7  13      421.84      462.90     19.60 o 
   1   7  13        0.10       -0.74      3.87 o 
   2   7  13      128.03      137.87     15.88 o 
   3   7  13      153.94      177.12     19.94 o 
  -9   8  13        0.00        0.01      3.86 o 
  -8   8  13        7.42        3.24      4.59 o 
  -7   8  13       19.11       11.70      4.97 o 
  -6   8  13       25.58       38.87      7.18 o 
  -5   8  13        7.78        1.90      4.86 o 
  -4   8  13       15.97       16.56      5.39 o 
  -3   8  13        1.84       -2.84      4.16 o 
  -2   8  13       12.01        3.41      5.10 o 
  -1   8  13        0.31       -1.84      4.63 o 
 -19   0  14        0.74       -1.17      3.46 o 
 -18   0  14       40.95       37.74      8.85 o 
 -17   0  14        0.48        1.52      3.33 o 
 -16   0  14       41.00       43.67      5.44 o 
 -15   0  14      140.38      129.43     11.59 o 
 -14   0  14      124.92      130.43      7.96 o 
 -13   0  14      437.46      403.76     12.74 o 
 -12   0  14      137.46      124.19      6.22 o 
 -11   0  14       86.01       74.34      4.91 o 
 -10   0  14      461.21      494.59     16.50 o 
  -9   0  14      237.92      233.75      9.88 o 
  -8   0  14      877.36      845.18     19.34 o 
  -7   0  14      171.09      202.97     12.96 o 
  -6   0  14     1782.07     1714.56     36.79 o 
  -5   0  14      127.23      119.12      9.58 o 
  -4   0  14     2040.17     1989.19     34.40 o 
  -3   0  14        2.13        6.17      2.08 o 
  -2   0  14       16.13       15.74      2.66 o 
  -1   0  14      581.60      499.99     13.29 o 
   0   0  14      156.55      226.92      8.33 o 
   1   0  14        5.80        4.63      2.45 o 
   2   0  14     1049.34     1109.04     24.00 o 
   3   0  14     1091.13     1094.74     26.96 o 
   4   0  14      148.00      165.93      9.39 o 
   5   0  14      219.47      211.85      9.81 o 
   6   0  14       34.92       32.98      4.89 o 
   7   0  14      305.26      326.20     12.89 o 
   8   0  14      164.54      196.53     11.45 o 
 -19   1  14        8.44       12.19      2.79 o 
 -18   1  14       20.13       15.53      2.70 o 
 -17   1  14        7.50       14.10      2.59 o 
 -16   1  14       30.78       37.86      3.31 o 
 -15   1  14       12.04        7.69      2.73 o 
 -14   1  14        0.32        0.14      1.85 o 
 -13   1  14       23.11       25.34      2.95 o 
 -12   1  14      107.78       98.35      4.53 o 
 -11   1  14       38.86       35.45      2.81 o 
 -10   1  14      132.53      135.65      4.27 o 
  -9   1  14       97.68       83.63      3.36 o 
  -8   1  14      145.95      144.98      5.22 o 
  -7   1  14        0.11       -0.63      1.33 o 
  -6   1  14       52.53       48.25      2.78 o 
  -5   1  14      228.82      213.22      6.25 o 
  -4   1  14       20.24       15.40      2.23 o 
  -3   1  14        1.48       -0.18      1.20 o 
  -2   1  14       44.05       35.90      2.39 o 
  -1   1  14       79.13       68.28      3.08 o 
   0   1  14        9.15        9.77      1.71 o 
   1   1  14       24.50       22.88      2.24 o 
   2   1  14       12.07       10.17      2.10 o 
   3   1  14        0.05        0.68      1.73 o 
   4   1  14      166.29      181.49      5.85 o 
   5   1  14       27.69       29.77      3.21 o 
   6   1  14       44.87       44.46      3.75 o 
   7   1  14       12.92       11.71      3.26 o 
   8   1  14        1.54       -1.39      2.39 o 
 -18   2  14       62.88       59.08      6.12 o 
 -17   2  14       23.55       23.92      3.06 o 
 -16   2  14       66.69       71.67      4.37 o 
 -15   2  14       42.02       34.92      3.27 o 
 -14   2  14      140.44      149.52      5.25 o 
 -13   2  14      126.94      106.23      4.95 o 
 -12   2  14       22.21       20.56      2.38 o 
 -11   2  14       12.80       10.22      1.77 o 
 -10   2  14      477.64      492.38      9.53 o 
  -9   2  14      324.83      319.03      6.43 o 
  -8   2  14      179.50      167.69      4.72 o 
  -7   2  14       28.88       36.14      2.37 o 
  -6   2  14      576.76      562.49      9.26 o 
  -5   2  14       85.41       70.67      3.21 o 
  -4   2  14      573.30      516.67      9.24 o 
  -3   2  14       79.74       74.31      3.78 o 
  -2   2  14        3.50        2.37      1.37 o 
  -1   2  14        3.57       -0.96      1.29 o 
   0   2  14      118.91      123.47      4.22 o 
   1   2  14      112.88      108.36      4.28 o 
   2   2  14      239.06      247.65      6.29 o 
   3   2  14      272.97      263.88      6.64 o 
   4   2  14       10.68       12.29      2.18 o 
   5   2  14       14.28       10.23      2.34 o 
   6   2  14        8.01        6.53      2.40 o 
   7   2  14      227.00      215.06      7.48 o 
   8   2  14      103.97      117.56      7.77 o 
 -18   3  14       18.65       16.90      4.22 o 
 -17   3  14        0.03        1.29      2.68 o 
 -16   3  14        0.14       -0.35      2.17 o 
 -15   3  14       26.79       30.18      3.26 o 
 -14   3  14        7.53        5.38      2.13 o 
 -13   3  14       46.38       48.96      3.41 o 
 -12   3  14      177.86      179.42      5.67 o 
 -11   3  14      138.32      140.72      5.05 o 
 -10   3  14      237.16      245.51      8.45 o 
  -9   3  14      390.04      369.36      7.82 o 
  -8   3  14      566.38      553.84     14.41 o 
  -7   3  14       53.31       50.83      3.44 o 
  -6   3  14      193.93      192.29      5.49 o 
  -5   3  14      499.48      482.44      9.86 o 
  -4   3  14      626.76      618.50     11.55 o 
  -3   3  14       12.29        9.67      2.06 o 
  -2   3  14      708.55      681.25     12.92 o 
  -1   3  14        3.95       -1.58      1.58 o 
   0   3  14      140.09      156.62      7.45 o 
   1   3  14      256.39      259.23      7.77 o 
   2   3  14      213.57      232.99      8.06 o 
   3   3  14      114.28      113.09      6.95 o 
   4   3  14      240.40      262.62      9.85 o 
   5   3  14       35.32       34.27      3.50 o 
   6   3  14       86.65       82.91      5.07 o 
   7   3  14        2.17        2.71      2.78 o 
 -17   4  14      151.77      188.70     11.30 o 
 -16   4  14        0.43       -0.32      2.75 o 
 -15   4  14        2.74       -1.13      2.48 o 
 -14   4  14        5.58        5.05      2.72 o 
 -13   4  14        2.93        6.00      2.47 o 
 -12   4  14       75.93       71.92      4.95 o 
 -11   4  14       19.48       16.83      3.02 o 
 -10   4  14       10.81        8.33      2.45 o 
  -9   4  14       84.03       86.14      5.83 o 
  -8   4  14        1.15        5.98      2.17 o 
  -7   4  14       48.40       53.47      4.54 o 
  -6   4  14        7.84        3.37      2.53 o 
  -5   4  14        0.81        0.36      2.13 o 
  -4   4  14        5.36        1.66      1.95 o 
  -3   4  14      109.37       94.38      5.40 o 
  -2   4  14       10.80       16.41      3.34 o 
  -1   4  14      221.99      217.00      9.52 o 
   0   4  14       67.71       63.02      5.35 o 
   1   4  14      152.95      167.32      8.10 o 
   2   4  14        0.03       -1.89      2.39 o 
   3   4  14       43.34       51.33      5.14 o 
   4   4  14       21.21       27.25      4.26 o 
   5   4  14       17.01        8.57      3.90 o 
   6   4  14       12.11       11.23      4.50 o 
 -16   5  14       19.93       11.58     10.94 o 
 -15   5  14       47.25       60.66      8.77 o 
 -14   5  14        1.18       -1.71      2.86 o 
 -13   5  14       95.67       92.03      6.56 o 
 -12   5  14       37.85       46.02      4.95 o 
 -11   5  14        3.31        1.72      2.84 o 
 -10   5  14       41.98       49.97      4.87 o 
  -9   5  14       52.89       55.42      5.01 o 
  -8   5  14      264.45      277.92      9.76 o 
  -7   5  14       10.34        8.22      2.95 o 
  -6   5  14        7.17        9.07      3.36 o 
  -5   5  14        5.86       -0.44      2.83 o 
  -4   5  14     1266.89     1206.52     48.45 o 
  -3   5  14       26.49       15.83      4.31 o 
  -2   5  14      253.52      256.23     12.16 o 
  -1   5  14      109.71       85.14      7.62 o 
   0   5  14       78.90       79.43      9.29 o 
   1   5  14      119.42      110.74      8.48 o 
   2   5  14       99.85      112.36      8.73 o 
   3   5  14      128.76      147.50      9.75 o 
   4   5  14       46.34       57.78      8.35 o 
   5   5  14       89.49       83.20      9.81 o 
 -14   6  14       34.32       26.59      5.98 o 
 -13   6  14       35.90       32.51      5.76 o 
 -12   6  14        0.53        0.04      3.33 o 
 -11   6  14       36.05       38.44      4.86 o 
 -10   6  14        5.38        7.51      3.29 o 
  -9   6  14        0.72       -2.37      2.37 o 
  -8   6  14      107.86      109.48      6.71 o 
  -7   6  14        5.39        3.90      3.30 o 
  -6   6  14      324.02      319.08     12.47 o 
  -5   6  14       16.82       12.87      4.36 o 
  -4   6  14        0.07        3.76      3.62 o 
  -3   6  14      222.62      243.51     12.16 o 
  -2   6  14       12.42       14.75      4.60 o 
  -1   6  14      329.15      347.92     14.62 o 
   0   6  14       53.05       45.49      6.49 o 
   1   6  14      139.51      150.96     11.83 o 
   2   6  14      124.64      114.83     10.78 o 
   3   6  14        0.44       -2.43      4.60 o 
 -11   7  14       18.78       19.43      5.54 o 
 -10   7  14        2.01        5.58      3.84 o 
  -9   7  14       39.19       41.28      5.87 o 
  -8   7  14       10.20        2.42      3.79 o 
  -7   7  14       11.30       17.31      5.41 o 
  -6   7  14       16.31       14.73      5.30 o 
  -5   7  14       88.45       96.51      9.72 o 
  -4   7  14      140.33      126.47     10.78 o 
  -3   7  14       77.43       89.00     19.97 o 
  -2   7  14       36.06       31.54      6.80 o 
  -1   7  14       15.76       10.97      5.22 o 
   0   7  14      103.07       84.65     11.54 o 
   1   7  14        2.01       -2.95      5.40 o 
 -18   1  15        0.05        2.48      2.78 o 
 -17   1  15       49.90       60.26      6.14 o 
 -16   1  15        3.92        1.98      2.31 o 
 -15   1  15       10.13       14.85      2.72 o 
 -14   1  15      182.31      206.64      8.57 o 
 -13   1  15      103.57      102.55      6.76 o 
 -12   1  15       73.13       71.28      4.36 o 
 -11   1  15      538.63      534.61     10.96 o 
 -10   1  15      549.89      577.28     11.72 o 
  -9   1  15       24.11       28.45      2.59 o 
  -8   1  15      140.57      135.85      4.80 o 
  -7   1  15     1444.74     1384.22     20.42 o 
  -6   1  15        5.32        6.57      1.75 o 
  -5   1  15      248.23      243.83      6.72 o 
  -4   1  15        3.66        3.37      1.61 o 
  -3   1  15       52.56       48.16      3.00 o 
  -2   1  15       37.80       35.53      2.71 o 
  -1   1  15      413.09      372.21      8.06 o 
   0   1  15        8.92        0.56      1.56 o 
   1   1  15      123.60      131.44      5.00 o 
   2   1  15      279.23      312.45      7.89 o 
   3   1  15      479.68      510.74     10.79 o 
   4   1  15      822.70      867.37     16.54 o 
   5   1  15      498.02      543.96     15.68 o 
   6   1  15      143.04      168.45      6.56 o 
   7   1  15      126.67      127.00      6.31 o 
 -18   2  15       17.83       14.59      4.11 o 
 -17   2  15       33.49       34.99      4.82 o 
 -16   2  15      101.77       90.88      4.94 o 
 -15   2  15        4.99        1.71      2.14 o 
 -14   2  15       22.08       23.00      2.85 o 
 -13   2  15      149.01      135.52      5.29 o 
 -12   2  15      127.33      123.78      6.20 o 
 -11   2  15       65.50       71.28      3.39 o 
 -10   2  15      958.92      979.58     16.50 o 
  -9   2  15       28.70       30.06      2.49 o 
  -8   2  15       25.61       23.48      2.22 o 
  -7   2  15      242.17      241.39      7.76 o 
  -6   2  15       31.77       30.46      2.44 o 
  -5   2  15      114.16      109.66      3.99 o 
  -4   2  15       69.53       60.57      3.13 o 
  -3   2  15      616.27      565.25     10.11 o 
  -2   2  15      174.29      147.37      4.86 o 
  -1   2  15       32.11       33.90      2.67 o 
   0   2  15      204.39      187.51      6.77 o 
   1   2  15        6.22        5.56      1.95 o 
   2   2  15        5.62        5.11      2.08 o 
   3   2  15        5.49        6.68      2.32 o 
   4   2  15       23.49       30.34      3.24 o 
   5   2  15      409.20      468.52     11.59 o 
   6   2  15        7.74        5.66      2.87 o 
   7   2  15       15.65       12.93      3.29 o 
 -17   3  15        0.17       -3.19      3.19 o 
 -16   3  15       98.08      106.88      6.08 o 
 -15   3  15       42.32       38.48      3.54 o 
 -14   3  15       39.62       43.24      3.54 o 
 -13   3  15        0.15        2.16      1.98 o 
 -12   3  15       51.90       47.96      3.48 o 
 -11   3  15        5.98        4.15      1.89 o 
 -10   3  15       22.99       18.87      2.39 o 
  -9   3  15       40.85       49.73      3.39 o 
  -8   3  15       74.24       65.65      4.08 o 
  -7   3  15      514.99      516.59      9.96 o 
  -6   3  15        0.73        6.74      1.84 o 
  -5   3  15        3.29        0.24      1.64 o 
  -4   3  15      194.09      173.29      7.83 o 
  -3   3  15      185.54      180.29      6.70 o 
  -2   3  15        5.19       11.03      2.31 o 
  -1   3  15      103.80      105.06      5.11 o 
   0   3  15       48.55       47.72      3.59 o 
   1   3  15        0.04       -0.08      1.90 o 
   2   3  15       35.75       41.19      3.69 o 
   3   3  15       21.60       21.01      3.22 o 
   4   3  15      235.95      264.13      8.34 o 
   5   3  15        0.28        0.86      2.84 o 
   6   3  15       52.95       67.61      7.29 o 
 -16   4  15        7.84        9.60      3.56 o 
 -15   4  15       92.92       95.35      6.28 o 
 -14   4  15       74.68       83.54      7.07 o 
 -13   4  15       46.41       47.88      4.74 o 
 -12   4  15       12.37       11.94      3.10 o 
 -11   4  15      305.51      344.47     11.28 o 
 -10   4  15      325.74      368.47     10.01 o 
  -9   4  15        2.81        5.69      2.52 o 
  -8   4  15       29.13       30.45      4.03 o 
  -7   4  15      126.64      121.41      6.46 o 
  -6   4  15      146.09      125.88      5.82 o 
  -5   4  15      474.56      500.22     13.08 o 
  -4   4  15        0.00       -0.63      2.23 o 
  -3   4  15      510.65      494.13     14.26 o 
  -2   4  15       39.94       53.15      5.13 o 
  -1   4  15       59.75       55.77      5.86 o 
   0   4  15      352.15      374.66     12.43 o 
   1   4  15       55.95       59.26      5.46 o 
   2   4  15        9.36        3.31      2.88 o 
   3   4  15       11.76       11.83      3.52 o 
   4   4  15       26.27       33.72      6.00 o 
   5   4  15      424.51      445.89     18.66 o 
 -14   5  15       49.75       46.33      5.76 o 
 -13   5  15        0.00        0.23      2.96 o 
 -12   5  15        0.19       -1.22      2.86 o 
 -11   5  15       11.54       16.95      3.78 o 
 -10   5  15       59.46       56.01      5.27 o 
  -9   5  15        4.18        3.46      3.05 o 
  -8   5  15       13.22       12.79      4.00 o 
  -7   5  15       76.29       76.12      7.41 o 
  -6   5  15        9.09       10.57      3.81 o 
  -5   5  15       12.01       14.53      4.48 o 
  -4   5  15      347.60      302.74     13.38 o 
  -3   5  15        1.54        1.30      3.18 o 
  -2   5  15       21.78       25.72      5.18 o 
  -1   5  15        5.82        1.91      3.44 o 
   0   5  15       66.72       72.83      7.64 o 
   1   5  15        5.18        7.14      4.06 o 
   2   5  15        0.76       -1.15      4.06 o 
   3   5  15      143.59      145.22     12.30 o 
 -12   6  15        0.90       -0.72      3.33 o 
 -11   6  15      188.98      207.11     10.92 o 
 -10   6  15       62.60       83.40      6.87 o 
  -9   6  15       25.20       17.19      4.14 o 
  -8   6  15      108.19      115.21      8.24 o 
  -7   6  15        0.08       -1.03      3.18 o 
  -6   6  15       88.00       84.19      8.34 o 
  -5   6  15      207.19      212.36     12.04 o 
  -4   6  15        6.79        4.13      3.85 o 
  -3   6  15      114.98      119.00      9.04 o 
  -2   6  15       15.84       14.81      5.61 o 
  -1   6  15       94.88      116.73     14.32 o 
   0   6  15       85.75       80.79      9.81 o 
   1   6  15       84.15       97.23     10.94 o 
  -9   7  15        4.18       -1.51      4.65 o 
  -8   7  15       76.90       74.24     11.58 o 
  -7   7  15      256.57      266.50     18.50 o 
  -6   7  15      139.46      131.01     13.75 o 
  -5   7  15       22.00       30.30      8.50 o 
  -4   7  15       55.07       66.32     12.22 o 
  -3   7  15      302.14      294.34     19.32 o 
  -2   7  15       13.89        4.35      5.86 o 
 -17   0  16       30.38       24.80      4.37 o 
 -16   0  16       10.95       10.73      3.40 o 
 -15   0  16      159.21      209.42      8.79 o 
 -14   0  16       15.22        8.11      5.52 o 
 -13   0  16       86.80      110.82     11.79 o 
 -12   0  16      214.86      216.54     11.31 o 
 -11   0  16      180.62      209.03     13.48 o 
 -10   0  16      194.82      182.16     11.65 o 
  -9   0  16      590.09      583.48     18.04 o 
  -8   0  16        0.27        2.77      2.61 o 
  -7   0  16       49.07       57.52      8.55 o 
  -6   0  16       80.93       73.77      8.54 o 
  -5   0  16        3.05        4.16      2.80 o 
  -4   0  16      145.72      144.53     16.32 o 
  -3   0  16       35.58       26.69      4.16 o 
  -2   0  16      716.75      703.06     19.13 o 
  -1   0  16        1.67       -2.03      2.03 o 
   0   0  16      141.81      177.74      7.85 o 
   1   0  16      398.91      387.74     18.70 o 
   2   0  16       40.67       32.95      6.71 o 
   3   0  16      293.92      317.26     12.45 o 
   4   0  16       54.80       55.01      6.00 o 
   5   0  16       11.52       22.26      4.59 o 
 -17   1  16        4.32        8.40      2.98 o 
 -16   1  16       84.96       96.98      5.37 o 
 -15   1  16       18.63       24.27      3.17 o 
 -14   1  16       51.52       39.08      3.35 o 
 -13   1  16       57.80       52.89      3.71 o 
 -12   1  16        5.52        3.77      2.08 o 
 -11   1  16      175.89      182.43      6.43 o 
 -10   1  16      201.04      197.13      6.79 o 
  -9   1  16        0.37        0.10      1.83 o 
  -8   1  16      287.75      285.94      9.63 o 
  -7   1  16       39.71       32.07      3.06 o 
  -6   1  16        0.59       -2.15      2.15 o 
  -5   1  16        8.82        8.58      2.09 o 
  -4   1  16      152.37      153.49      5.29 o 
  -3   1  16       23.61       16.73      2.51 o 
  -2   1  16       72.35       68.50      3.74 o 
  -1   1  16       31.94       30.95      3.01 o 
   0   1  16        6.41        7.85      2.34 o 
   1   1  16        2.61       -0.45      1.93 o 
   2   1  16        0.50       -0.69      2.14 o 
   3   1  16       10.76        8.91      2.91 o 
   4   1  16        8.55       11.76      2.91 o 
   5   1  16       29.60       29.45      3.83 o 
 -17   2  16      136.36      142.53     13.26 o 
 -16   2  16        0.41       -0.75      2.68 o 
 -15   2  16       65.85       67.53      4.14 o 
 -14   2  16      110.73      102.01      4.91 o 
 -13   2  16       34.09       30.45      4.99 o 
 -12   2  16      121.23      112.49      4.88 o 
 -11   2  16        7.76        8.66      1.98 o 
 -10   2  16      135.86      141.14      4.87 o 
  -9   2  16       26.53       31.46      2.57 o 
  -8   2  16       12.62       13.13      2.12 o 
  -7   2  16       71.87       76.37      3.60 o 
  -6   2  16        2.29        2.92      1.61 o 
  -5   2  16        0.08        1.12      1.59 o 
  -4   2  16       68.13       74.11      3.70 o 
  -3   2  16       91.30       91.23      4.89 o 
  -2   2  16      115.30      120.46      4.54 o 
  -1   2  16       10.79       16.31      2.31 o 
   0   2  16       76.83       84.42      4.30 o 
   1   2  16       68.81       65.16      4.13 o 
   2   2  16       50.26       54.43      3.93 o 
   3   2  16       91.42       78.81      4.37 o 
   4   2  16       14.34       15.10      2.94 o 
   5   2  16       19.52       13.97      3.31 o 
 -16   3  16      197.66      242.74     10.36 o 
 -15   3  16       12.38       10.76      3.22 o 
 -14   3  16       62.34       62.21      5.08 o 
 -13   3  16      166.14      183.65      6.26 o 
 -12   3  16       37.19       31.53      3.19 o 
 -11   3  16      272.20      283.86      7.88 o 
 -10   3  16      350.82      353.31      8.94 o 
  -9   3  16        1.80        3.30      2.24 o 
  -8   3  16      492.57      488.65      9.94 o 
  -7   3  16      326.91      335.09      7.90 o 
  -6   3  16       75.94       81.36      4.30 o 
  -5   3  16      112.65      116.77      4.92 o 
  -4   3  16      172.74      168.69      5.84 o 
  -3   3  16       11.59       16.80      2.89 o 
  -2   3  16        0.62        1.15      1.95 o 
  -1   3  16       82.57       96.98      5.03 o 
   0   3  16       99.28       93.37      4.96 o 
   1   3  16        4.85       -0.30      2.15 o 
   2   3  16       58.40       53.81      4.25 o 
   3   3  16       71.28       80.28      5.78 o 
   4   3  16      149.92      189.99      8.26 o 
 -15   4  16        6.75        5.32      3.62 o 
 -14   4  16       91.79      105.39      6.56 o 
 -13   4  16       31.75       37.22      4.48 o 
 -12   4  16        0.23       -1.71      2.44 o 
 -11   4  16        2.88        1.74      2.54 o 
 -10   4  16       23.87       28.57      4.26 o 
  -9   4  16       67.70       66.30      5.46 o 
  -8   4  16       34.36       42.42      4.64 o 
  -7   4  16        0.11        1.78      2.22 o 
  -6   4  16       19.84       25.33      3.46 o 
  -5   4  16      101.45      107.17      6.23 o 
  -4   4  16        0.00        0.44      2.67 o 
  -3   4  16      147.41      157.87      8.14 o 
  -2   4  16       71.33       59.56      5.70 o 
  -1   4  16       74.35       66.33      5.78 o 
   0   4  16       27.89       23.07      4.37 o 
   1   4  16        4.27        4.24      3.31 o 
   2   4  16        9.06       16.92      4.91 o 
   3   4  16       44.60       33.30      8.30 o 
 -13   5  16      119.19      136.64      9.54 o 
 -12   5  16       58.35       53.57      5.63 o 
 -11   5  16       73.38       76.94      6.63 o 
 -10   5  16       22.06       15.71      4.08 o 
  -9   5  16      141.82      159.91      9.65 o 
  -8   5  16        9.81       11.35      4.01 o 
  -7   5  16       22.38       12.74      4.17 o 
  -6   5  16      306.70      307.98     15.37 o 
  -5   5  16       17.32        9.74      4.41 o 
  -4   5  16       75.98       76.82      7.86 o 
  -3   5  16       72.25       92.15      8.45 o 
  -2   5  16        9.40        8.38      4.13 o 
  -1   5  16        4.24        0.58      4.25 o 
   0   5  16      155.42      182.45     13.81 o 
   1   5  16        3.22        2.38      4.60 o 
 -10   6  16      116.08      150.55     12.70 o 
  -9   6  16        9.97       12.09      5.66 o 
  -8   6  16       69.01       78.19      8.29 o 
  -7   6  16      124.45      115.73     14.84 o 
  -6   6  16       23.27       19.51      7.78 o 
  -5   6  16       47.11       42.42     15.32 o 
  -4   6  16      299.54      275.30     16.27 o 
  -3   6  16        8.05        1.09      5.86 o 
  -2   6  16      210.37      200.73     16.95 o 
  -1   6  16       24.16       10.29      8.36 o 
 -16   1  17        5.65        1.17      2.43 o 
 -15   1  17      300.41      370.85     16.27 o 
 -14   1  17       51.97       52.89      5.52 o 
 -13   1  17       63.06       54.76      3.82 o 
 -12   1  17       71.99       79.96      4.72 o 
 -11   1  17      146.37      136.26      5.94 o 
 -10   1  17      246.13      260.19      9.11 o 
  -9   1  17       70.23       67.24      4.24 o 
  -8   1  17      156.07      177.60     13.52 o 
  -7   1  17       92.28       86.95      4.73 o 
  -6   1  17       21.67       23.31      3.01 o 
  -5   1  17      435.35      429.76     10.42 o 
  -4   1  17      665.42      641.10     15.30 o 
  -3   1  17      232.99      227.45      6.80 o 
  -2   1  17       55.37       59.21      3.88 o 
  -1   1  17       51.90       45.11      3.52 o 
   0   1  17      156.33      183.87      8.95 o 
   1   1  17       20.33       11.62      2.74 o 
   2   1  17       63.91       73.03      4.82 o 
   3   1  17      144.02      156.10      7.74 o 
 -15   2  17        1.57       -0.10      3.53 o 
 -14   2  17      258.82      295.92     12.13 o 
 -13   2  17        5.90       -0.82      1.89 o 
 -12   2  17        0.15       -1.84      1.84 o 
 -11   2  17       12.79       12.11      2.26 o 
 -10   2  17       15.62       14.63      2.39 o 
  -9   2  17      558.49      561.48     12.68 o 
  -8   2  17      198.08      201.77      6.46 o 
  -7   2  17       61.90       54.36      3.89 o 
  -6   2  17      121.18      110.75      4.47 o 
  -5   2  17        0.00       -0.39      1.79 o 
  -4   2  17       25.01       30.41      4.17 o 
  -3   2  17        1.35       -1.50      1.69 o 
  -2   2  17       30.72       33.41      3.01 o 
  -1   2  17      107.92      106.90      4.87 o 
   0   2  17       52.62       48.26      3.69 o 
   1   2  17      123.87      141.93      6.82 o 
   2   2  17       61.82       47.39      3.80 o 
   3   2  17        1.42       -1.96      2.33 o 
 -15   3  17       98.34      109.75      7.58 o 
 -14   3  17        3.02        1.73      2.92 o 
 -13   3  17       65.04       72.70      5.80 o 
 -12   3  17       46.50       54.60      4.51 o 
 -11   3  17       32.95       28.97      3.52 o 
 -10   3  17       63.06       65.69      4.19 o 
  -9   3  17        9.56       10.17      2.34 o 
  -8   3  17       13.24       22.36      2.99 o 
  -7   3  17       13.08       13.53      2.71 o 
  -6   3  17        7.90        3.87      2.17 o 
  -5   3  17       48.21       36.15      3.43 o 
  -4   3  17      131.97      126.34      7.37 o 
  -3   3  17       28.69       33.61      4.34 o 
  -2   3  17      102.74      102.92      5.38 o 
  -1   3  17        6.94        6.76      2.59 o 
   0   3  17        3.88        0.81      2.43 o 
   1   3  17       15.05       10.84      3.23 o 
   2   3  17       68.38       68.94      5.44 o 
 -13   4  17       17.34        9.91      3.63 o 
 -12   4  17        3.32        4.78      3.29 o 
 -11   4  17        3.43        0.58      3.02 o 
 -10   4  17       43.95       44.84      5.39 o 
  -9   4  17      392.69      401.12     11.79 o 
  -8   4  17       48.62       39.26      4.13 o 
  -7   4  17       53.95       58.17      4.74 o 
  -6   4  17      123.96      123.01      7.03 o 
  -5   4  17        6.92        5.10      3.36 o 
  -4   4  17       72.80       77.78      6.89 o 
  -3   4  17       52.57       60.14      6.17 o 
  -2   4  17       39.78       41.33      5.94 o 
  -1   4  17      356.66      351.01     13.56 o 
   0   4  17       29.51       33.11      5.84 o 
   1   4  17      134.87      136.40     10.21 o 
 -11   5  17       71.92       68.00      9.72 o 
 -10   5  17        4.87        7.43      5.61 o 
  -9   5  17       50.54       39.39      6.72 o 
  -8   5  17       57.62       69.58      7.01 o 
  -7   5  17       17.78       11.30      4.79 o 
  -6   5  17       58.78       49.54     10.40 o 
  -5   5  17      342.68      385.52     19.53 o 
  -4   5  17       13.25       17.10      6.67 o 
  -3   5  17      164.28      160.60     16.58 o 
  -2   5  17        3.94        5.50      6.49 o 
 -15   0  18       33.16       36.32     11.90 o 
 -14   0  18       17.13       13.54      4.76 o 
 -13   0  18      124.14      156.91      9.53 o 
 -12   0  18      156.65      162.58     10.81 o 
 -11   0  18      124.63      121.65      8.25 o 
 -10   0  18        0.12       -2.85      2.85 o 
  -9   0  18       29.25       35.61      5.11 o 
  -8   0  18     1116.56     1158.20     30.07 o 
  -7   0  18       38.31       25.77      4.77 o 
  -6   0  18      129.21      147.28      8.52 o 
  -5   0  18        9.17        7.84      3.62 o 
  -4   0  18      203.83      186.48     13.78 o 
  -3   0  18      414.09      416.52     15.12 o 
  -2   0  18       14.19       11.05      3.87 o 
  -1   0  18      147.06      167.87     15.76 o 
   0   0  18      180.45      241.18     12.91 o 
   1   0  18        8.59        4.60      4.30 o 
 -15   1  18        4.96        3.54      3.64 o 
 -14   1  18       60.99       62.94      9.56 o 
 -13   1  18        5.87        7.57      2.77 o 
 -12   1  18       55.84       59.60      6.32 o 
 -11   1  18      164.37      159.68      7.31 o 
 -10   1  18        2.12        0.73      2.19 o 
  -9   1  18        0.54        1.65      2.09 o 
  -8   1  18        2.21        3.80      2.28 o 
  -7   1  18       61.73       58.49      4.22 o 
  -6   1  18        0.12        0.83      2.04 o 
  -5   1  18       23.63       15.36      2.82 o 
  -4   1  18       23.57       26.67      3.59 o 
  -3   1  18       11.16       17.15      2.84 o 
  -2   1  18       73.89       69.58      5.50 o 
  -1   1  18       27.46       21.89      3.46 o 
   0   1  18       53.64       58.47      4.53 o 
   1   1  18        7.83        7.17      3.07 o 
 -14   2  18       38.55       30.06      4.74 o 
 -13   2  18       64.74       58.62      7.13 o 
 -12   2  18       75.56       73.09      8.98 o 
 -11   2  18       98.63      128.46      5.56 o 
 -10   2  18        2.45        0.24      2.09 o 
  -9   2  18       52.94       50.80      3.67 o 
  -8   2  18      510.79      533.31     11.91 o 
  -7   2  18       14.08        6.92      2.34 o 
  -6   2  18       93.11       98.26      4.73 o 
  -5   2  18        3.76        0.55      2.11 o 
  -4   2  18       73.90       67.95      4.40 o 
  -3   2  18      244.93      242.43      7.30 o 
  -2   2  18        3.26       -0.30      2.19 o 
  -1   2  18       18.06        8.87      2.52 o 
   0   2  18      113.41      117.67      5.49 o 
   1   2  18        1.57        1.51      3.21 o 
 -13   3  18       32.50       29.07      4.27 o 
 -12   3  18       76.54       81.33      5.47 o 
 -11   3  18      350.21      355.91     12.95 o 
 -10   3  18        0.34        1.29      2.29 o 
  -9   3  18       56.17       72.50      4.92 o 
  -8   3  18       25.84       19.08      3.01 o 
  -7   3  18      100.09      117.74      5.57 o 
  -6   3  18       16.45       10.93      2.73 o 
  -5   3  18       15.39        6.87      3.18 o 
  -4   3  18      191.92      198.68      8.47 o 
  -3   3  18        0.80       -0.66      2.60 o 
  -2   3  18      122.69      112.24      6.21 o 
  -1   3  18       25.05       23.35      3.52 o 
   0   3  18       56.15       64.18      7.61 o 
 -11   4  18        4.52        6.99      3.79 o 
 -10   4  18        0.55       -1.98      2.97 o 
  -9   4  18       92.04       92.67      6.54 o 
  -8   4  18        1.91        1.89      3.20 o 
  -7   4  18       31.54       31.75      4.70 o 
  -6   4  18       14.29        8.52      3.92 o 
  -5   4  18        0.19        0.57      3.40 o 
  -4   4  18       51.22       45.59      6.17 o 
  -3   4  18        1.31        4.21      4.50 o 
  -2   4  18       16.06        4.17      4.87 o 
 -12   1  19      220.10      260.64     12.72 o 
 -11   1  19       96.75      103.61      5.48 o 
 -10   1  19        5.73        2.71      2.48 o 
  -9   1  19      256.94      283.78      9.29 o 
  -8   1  19       11.38        6.70      2.46 o 
  -7   1  19        2.73        6.49      2.49 o 
  -6   1  19       85.87       98.67      5.48 o 
  -5   1  19        2.59       -0.45      2.25 o 
  -4   1  19       73.76       64.17      4.49 o 
  -3   1  19      110.54      141.62      6.50 o 
  -2   1  19      229.12      268.04      8.97 o 
 -11   2  19        0.54       -1.66      2.94 o 
 -10   2  19       87.64      112.76      8.73 o 
  -9   2  19       22.18       19.04      3.88 o 
  -8   2  19      143.92      155.21      7.68 o 
  -7   2  19      215.84      254.78     12.74 o 
  -6   2  19        0.05        0.34      2.82 o 
  -5   2  19       70.27       71.63      5.40 o 
  -4   2  19        0.74        0.51      3.25 o 
  -3   2  19       58.59       50.74      7.34 o 
  -2   2  19       15.10       13.79      8.36 o 
  -9   3  19        6.46        5.06      3.28 o 
  -8   3  19       31.49       38.36      4.54 o 
  -7   3  19      104.73       99.46      8.73 o 
  -6   3  19        6.22        5.23      3.38 o 
  -5   3  19       53.82       60.05      5.36 o 
  -4   3  19      138.71      137.74      8.63 o 
                                                 
